# Supplementary material for: Proteomic response of early juvenile Pacific oysters (Crassostrea gigas) to temperature
Source: PeerJ. 2022 Oct 14;10:e14158. doi: 10.7717/peerj.14158 (PMC9575672; doi:10.7717/peerj.14158)
Supplement: Supplemental Information 5 — MSStats did not find any significantly differentially abundant proteins using the default thresholds, so we used a threshold of <2.00 and >2.00 log2FC. This script was used to create a file that contains the differentially abundant proteins according to the <2.00 and >2.00 log2FC threshold. [file peerj-10-14158-s005.r]

#Script to subset the proteins that were detected with a log2FC greater than 2.00 and less than -2.00. These are differentially expressed, but not significantly.

#read in annotated protein list that were detected in MSstats
data <- read.csv("analyses/annotated-prot-lists/Cgseed-protcomp-annotation-name.sorted", sep = '\t', header = F)

library(dplyr)
library(tidyr)
library(stringr)

#subset the proteins that were detected with log2FC greater than 3.00
diffexup <- subset.data.frame(data, V3 > 2.00)
#subset the proteins that were detected with log2FC less than -3.00
diffexlow <- subset.data.frame(data, V3 < -2.00)

#combine the two into one table
diffex <- rbind(diffexlow, diffexup)

#add column names
colnames(diffex) <- c("Protein", "Label", "log2FC", "uniprot_accession_ID", "gene_ID", "sprot_uniprotaccession_geneID", "e-value")
  
write.csv(diffex, "analyses/annotated-prot-lists/proteins_comp_annot_threshold.csv", row.names = FALSE)
