# Supplementary material for: Proteomic response of early juvenile Pacific oysters (Crassostrea gigas) to temperature
Source: PeerJ. 2022 Oct 14;10:e14158. doi: 10.7717/peerj.14158 (PMC9575672; doi:10.7717/peerj.14158)
Supplement: Supplemental Information 7 — The 2,808 differentially abundant proteins were identified in the R script to identify significantly differentially abundant proteins. [file peerj-10-14158-s007.csv]

Protein	Label	log2FC	SE	Tvalue	DF	pvalue	adj.pvalue	issue	MissingPercentage	ImputationPercentage
CHOYP_1433E.1.2|m.3638	23C-29C	0.20201735498334	0.350608753301223	0.576190277855893	8	0.58033085335551	0.87802607957783	NA	0.75	0.5
CHOYP_1433G.2.2|m.63450	23C-29C	-0.0136646753521461	0.159946112327554	-0.0854329946085978	12	0.933326024391637	0.986693320597668	NA	0.75	0.75
CHOYP_1433Z.1.1|m.17045	23C-29C	0.335394816499807	0.725462631616861	0.462318528732903	12	0.652123118167097	0.901451791414952	NA	0.717105263157895	0.717105263157895
CHOYP_2AAA.1.1|m.13306	23C-29C	0.23501091241549	0.469517358933068	0.500537217515299	8	0.630174372853334	0.899925258448609	NA	0.75	0.5
CHOYP_4EBP1.1.1|m.12045	23C-29C	-1.1862494965682	0.515231743292566	-2.30236104822952	1	0.26085641529694	0.793903773221917	NA	0.75	0
CHOYP_A2M.2.3|m.54214	23C-29C	-0.509200080657486	0.0844954135907866	-6.02636355061299	1	0.10468523483693	0.779210870341361	NA	0.75	0
CHOYP_A4.3.3|m.22262	23C-29C	-0.749915192464954	0.7189772941377	-1.04303042471509	4	0.355822019196463	0.798751792124778	NA	0.75	0.25
CHOYP_AAAD.2.4|m.28999	23C-29C	0.665713958804094	0.829967428856466	0.802096486751678	1	0.569633586748527	0.877435107850004	NA	0.75	0
CHOYP_AACS.1.1|m.66267	23C-29C	-0.605920152483842	0.479174729408632	-1.26450773652365	8	0.241641328407404	0.788087039158866	NA	0.645833333333333	0.395833333333333
CHOYP_AADAT.1.1|m.12672	23C-29C	0.689727619844991	0.123300267653179	5.59388582825359	1	0.112616763512851	0.781129361328546	NA	0.75	0
CHOYP_AAEL_AAEL003539.1.1|m.16620	23C-29C	-0.544664401301691	0.0286350807554655	-19.0208788287678	0	NA	NA	NA	0.8125	0
CHOYP_AAEL_AAEL005197.1.1|m.59507	23C-29C	-0.812897008921269	0.451966573475216	-1.79857771930084	1	0.323042613448745	0.796649395771594	NA	0.75	0
CHOYP_AAEL_AAEL005639.1.1|m.10386	23C-29C	-4.82102460514497	1.21238977663865	-3.97646425105239	1	0.156844540193513	0.78208684577604	NA	0.75	0
CHOYP_AAEL_AAEL008069.1.2|m.58164	23C-29C	-0.190290101978057	0.125832585808595	-1.5122482046702	1	0.371948366195943	0.798751792124778	NA	0.75	0
CHOYP_AAEL_AAEL009169.1.1|m.24699	23C-29C	0.622532503803589	0.662339669050494	0.939899167893761	7	0.378561936662236	0.800291392490619	NA	0.75625	0.44375
CHOYP_AAEL_AAEL009387.1.1|m.66163	23C-29C	1.02184450352568	0.499692658836669	2.04494599921605	1	0.289545747044509	0.796649395771594	NA	0.75	0
CHOYP_AAEL_AAEL011527.1.1|m.20909	23C-29C	0.241515366779671	0.461754298194723	0.523038697688144	8	0.615120559488465	0.893815236260023	NA	0.697916666666667	0.447916666666667
CHOYP_AAEL_AAEL011742.1.1|m.27651	23C-29C	-0.538186807809154	0.016178967046218	-33.2645963287848	1	0.0191322959086806	0.65710598030825	NA	0.75	0
CHOYP_AAEL_AAEL011979.1.1|m.59057	23C-29C	0.259496202948701	0.155654448164365	1.66713001786292	8	0.134046950315445	0.78208684577604	NA	0.75	0.5
CHOYP_AAEL_AAEL012950.1.1|m.1373	23C-29C	-0.478231978472608	0.366295231362449	-1.30559160351011	7	0.232961173365543	0.788087039158866	NA	0.756944444444444	0.444444444444444
CHOYP_AAEL_AAEL015271.1.1|m.56223	23C-29C	0.849821777894721	0.192143771788279	4.42284321779179	4	0.0114855372261566	0.607832646537192	NA	0.75	0.25
CHOYP_AAMP.1.1|m.13698	23C-29C	-0.346918841658045	0.12797912727095	-2.71074548682902	1	0.224990324067553	0.78208684577604	NA	0.75	0
CHOYP_AATM.1.1|m.32176	23C-29C	-0.144083212340199	0.172037620163751	-0.837509913256505	12	0.418674221401577	0.815709863009711	NA	0.75	0.75
CHOYP_ABCB6.2.3|m.11344	23C-29C	0.00802613058299547	0.107475102157685	0.0746789760778239	8	0.942303751514752	0.989301282237516	NA	0.75	0.5
CHOYP_ABCD3.1.1|m.14559	23C-29C	-1.48004252453288	0.0370373782367458	-39.9607800280122	1	0.0159277905046591	0.641628456299625	NA	0.75	0
CHOYP_ABCF2.1.2|m.28360	23C-29C	-0.681699301041813	0.407960320575844	-1.67099413021242	8	0.133267966746373	0.78208684577604	NA	0.75	0.5
CHOYP_ACA1_394750.1.2|m.54181	23C-29C	-0.942435540421691	0.0451254558911616	-20.8847871297912	1	0.0304592006967201	0.746160845484124	NA	0.75	0
CHOYP_ACAA2.1.1|m.30666	23C-29C	0.402313972911704	0.395242961218082	1.01789029125738	8	0.338522323735018	0.796649395771594	NA	0.7	0.45
CHOYP_ACAD8.1.1|m.9135	23C-29C	-0.458631362603075	0.389073736269649	-1.17877749086929	1	0.447879541113536	0.82047801475942	NA	0.75	0
CHOYP_ACADL.1.1|m.5508	23C-29C	0.104955542341926	0.118981555658368	0.882116070521769	12	0.39504064682062	0.803950458093212	NA	0.725961538461538	0.725961538461538
CHOYP_ACDOPBH.1.9|m.8787	23C-29C	-0.259623141195782	1.22999794531805	-0.211076077146331	1	0.867568701421212	0.967442963742204	NA	0.75	0
CHOYP_ACDOPBH.6.9|m.45878	23C-29C	1.86334287578458	0.366992883690577	5.07732699622487	0	NA	NA	NA	0.8125	0
CHOYP_ACE.2.4|m.5302	23C-29C	-0.233822997420198	0.550182640813448	-0.424991593835984	4	0.692707807870185	0.909371829738684	NA	0.75	0.25
CHOYP_ACID_2317.1.1|m.25178	23C-29C	0.578575984370637	0.340118098903188	1.70110319396829	0	NA	NA	NA	0.8125	0
CHOYP_ACL6B.1.1|m.62588	23C-29C	0.767100775323814	0.465734435791108	1.6470776399018	8	0.138157268276052	0.78208684577604	NA	0.7109375	0.4609375
CHOYP_ACLY.1.1|m.65081	23C-29C	-0.143546951885963	0.142958629852506	-1.00411533066639	12	0.335141580865184	0.796649395771594	NA	0.75	0.75
CHOYP_ACON.1.1|m.61060	23C-29C	0.0319911221134461	0.230755898620179	0.138636205205324	12	0.892036986647019	0.97520429291808	NA	0.75	0.75
CHOYP_ACOX1.1.3|m.5061	23C-29C	0.129982985950459	0.376966030176823	0.344813525742593	4	0.747601892986482	0.935769055080316	NA	0.75	0.25
CHOYP_ACOX1.3.3|m.26948	23C-29C	-1.03484952389255	1.02911379482687	-1.00557346436761	4	0.371514801608651	0.798751792124778	NA	0.75	0.25
CHOYP_ACOX3.1.1|m.60111	23C-29C	0.389371857028692	0.293911406497902	1.32479328267061	11	0.212102003516929	0.78208684577604	NA	0.764880952380952	0.702380952380952
CHOYP_ACSA.1.1|m.61294	23C-29C	-0.0775330319510061	0.150441951772442	-0.515368426409957	12	0.615657308235094	0.893815236260023	NA	0.715277777777778	0.715277777777778
CHOYP_ACSL1.1.1|m.685	23C-29C	-0.26859845072763	0.515443052512815	-0.521102087647117	4	0.629814265879367	0.899925258448609	NA	0.75	0.25
CHOYP_ACSL1.1.1|m.686	23C-29C	-0.125948627051017	0.272344514258502	-0.462460671895413	4	0.667788027498098	0.90253374372427	NA	0.75	0.25
CHOYP_ACSL4.1.1|m.24576	23C-29C	-0.636988797011427	0.1206813497828	-5.27827040514434	1	0.11919868001223	0.781129361328546	NA	0.75	0
CHOYP_ACSS3.1.1|m.64144	23C-29C	-0.0561875600893889	0.305903188235793	-0.183677589022312	8	0.858836513316807	0.965684787811052	NA	0.75	0.5
CHOYP_ACT3A.1.1|m.25943	23C-29C	0.586112343854612	0.464933232905915	1.26063766229681	4	0.275961989703976	0.795548813011064	NA	0.75	0.25
CHOYP_ACTC.5.6|m.58242	23C-29C	-2.54037778970385	0.737732106684278	-3.44349631348096	1	0.179927002274281	0.78208684577604	NA	0.75	0
CHOYP_ACTN.1.2|m.15252	23C-29C	0.131626630836372	0.207402634376618	0.634643003605029	12	0.537573355051066	0.868610228110958	NA	0.741197183098592	0.741197183098592
CHOYP_ACTN.2.2|m.63975	23C-29C	-0.569636482303569	0.202236987189211	-2.81667804797064	1	0.217181052661427	0.78208684577604	NA	0.75	0
CHOYP_ACTZ.1.1|m.12877	23C-29C	0.0825138481572149	0.15887505252071	0.51936315266652	8	0.61756660659837	0.894012016472084	NA	0.75	0.5
CHOYP_ADA.1.1|m.5625	23C-29C	0.0284782419892799	0.313408655947091	0.0908661629118743	4	0.931967351017252	0.986319370263859	NA	0.75	0.25
CHOYP_ADAMTS18.1.2|m.4932	23C-29C	0.677763823408074	0.61291219419484	1.10580900466245	1	0.468039123047137	0.824140909437769	NA	0.75	0
CHOYP_ADHX.1.1|m.60159	23C-29C	-0.106216899284128	0.182455397888874	-0.582152682316477	12	0.571239569874312	0.877588159541521	NA	0.75	0.75
CHOYP_AFG32.1.1|m.59372	23C-29C	0.000152512945525984	0.0817038015018488	0.00186665666373594	8	0.998556332334511	0.99950504782141	NA	0.75	0.5
CHOYP_AFG32.1.1|m.59373	23C-29C	0.840760062228327	0.994778489565204	0.845173142611683	1	0.553293364870165	0.875003710492194	NA	0.75	0
CHOYP_AGAP_AGAP002199.1.1|m.25337	23C-29C	1.22125575182341	0.0866890236567773	14.087778363483	0	NA	NA	NA	0.8125	0
CHOYP_AGAP_AGAP002739.1.5|m.19925	23C-29C	0.372139927098452	0.0987659505379784	3.76789698343817	4	0.0196401614109876	0.65710598030825	NA	0.75	0.25
CHOYP_AGAP_AGAP002739.3.5|m.47030	23C-29C	-0.759004582407659	0.116891130627285	-6.49326068055405	1	0.0972788809003649	0.773164859795017	NA	0.75	0
CHOYP_AGAP_AGAP002739.4.5|m.55695	23C-29C	0.0988335740633914	0.311022133456377	0.317770227363106	8	0.758795194949673	0.939925710831677	NA	0.75	0.5
CHOYP_AGAP_AGAP004481.1.1|m.8676	23C-29C	0.21933715131436	0.59307478570269	0.36983051143286	1	0.77448964879476	0.942295120584417	NA	0.75	0
CHOYP_AGAP_AGAP006478.1.1|m.44472	23C-29C	0.252114087592446	0.463297808793164	0.544172846940877	8	0.601155798907735	0.886335401851436	NA	0.75	0.5
CHOYP_AGAP_AGAP008287.1.1|m.58727	23C-29C	-0.333123723722227	0.415185578678482	-0.802348975565446	4	0.467312754925374	0.824140909437769	NA	0.75	0.25
CHOYP_AGPS.1.1|m.62910	23C-29C	0.174425275415317	0.309353220626308	0.563838563122698	8	0.588316757366667	0.883414327786527	NA	0.75	0.5
CHOYP_AGRIN.2.5|m.5339	23C-29C	0.988850462616575	0.317715512743694	3.1123770258404	1	0.197912216053099	0.78208684577604	NA	0.75	0
CHOYP_AGSA.1.1|m.5200	23C-29C	0.706453980459496	0.322362782208305	2.19148741557578	1	0.272530441072701	0.794340886020757	NA	0.75	0
CHOYP_AIFM1.1.1|m.1582	23C-29C	0.175689486694974	0.131976704930572	1.33121588986024	4	0.253922288282968	0.788087039158866	NA	0.75	0.25
CHOYP_AIMP1.1.1|m.16360	23C-29C	0.0968919338264461	0.4377565735992	0.221337473084203	8	0.830374715074389	0.959513465448639	NA	0.75	0.5
CHOYP_AKT1.2.2|m.51125	23C-29C	-0.559727705738648	0.134390688751641	-4.16492921450121	1	0.15001285702623	0.78208684577604	NA	0.75	0
CHOYP_AL1A1.1.1|m.24832	23C-29C	0.301633279265687	0.309964713823528	0.973121345152259	12	0.349701125289991	0.798751792124778	NA	0.75	0.75
CHOYP_AL4A1.1.1|m.28988	23C-29C	0.337084742132976	0.35619701478977	0.946343535001063	12	0.362640491935779	0.798751792124778	NA	0.75	0.75
CHOYP_AL8A1.1.1|m.13904	23C-29C	0.069824163597618	0.138035243421706	0.505843014195301	8	0.626607747329559	0.89949758209631	NA	0.75	0.5
CHOYP_ALAT2.1.1|m.15163	23C-29C	0.526126270694994	0.415581488950939	1.26600025430176	8	0.241133367399291	0.788087039158866	NA	0.75	0.5
CHOYP_ALDH2.3.3|m.25044	23C-29C	0.459736793400374	0.303949741095708	1.5125421451029	12	0.156277501945589	0.78208684577604	NA	0.75	0.75
CHOYP_ALDR.1.1|m.50075	23C-29C	0.202289373396634	0.0828525362765775	2.44155921457073	8	0.0404659721777989	0.746160845484124	NA	0.75	0.5
CHOYP_ALF.1.3|m.25601	23C-29C	0.139512966080758	0.390472612465207	0.357292577320489	4	0.738926402349136	0.933503217962101	NA	0.75	0.25
CHOYP_ALF.2.3|m.40474	23C-29C	-0.155520604299809	0.217798718891265	-0.714056561450448	12	0.488849184266281	0.838204919783021	NA	0.75	0.75
CHOYP_ALS2.1.3|m.33568	23C-29C	-0.461059757621616	0.0089988622804737	-51.235338785221	1	0.0124238263505554	0.612606754768067	NA	0.75	0
CHOYP_AMACR.1.1|m.21950	23C-29C	-0.784341782654792	0.425055685858764	-1.8452682995409	1	0.316160473413104	0.796649395771594	NA	0.75	0
CHOYP_AMDHD2.2.2|m.52160	23C-29C	0.116170589268403	0.486500462453832	0.238788240164166	1	0.850777024218285	0.965179644297807	NA	0.75	0
CHOYP_AMO.1.5|m.28337	23C-29C	-0.453300927076889	0.327535719500159	-1.38397402203538	4	0.238577846718979	0.788087039158866	NA	0.75	0.25
CHOYP_AMPL.1.1|m.27061	23C-29C	0.0977039893884211	0.228143320448661	0.428257067514748	12	0.67604999050076	0.904875178099038	NA	0.75	0.75
CHOYP_AMY.2.3|m.15473	23C-29C	0.306961882940808	0.955689754690967	0.321194071019488	4	0.764145534284732	0.9409222446768	NA	0.5	0
CHOYP_AMY.3.3|m.64271	23C-29C	0.791381658523249	0.641011121276924	1.23458335160673	4	0.284553942945394	0.796649395771594	NA	0.625	0.125
CHOYP_ANKK1.1.1|m.56194	23C-29C	0.582255694459207	0.358078890002382	1.62605423194686	1	0.351010207299714	0.798751792124778	NA	0.75	0
CHOYP_ANKMY2.1.1|m.18238	23C-29C	-0.423699796720111	0.219168737970509	-1.93321274121277	1	0.303903713544499	0.796649395771594	NA	0.75	0
CHOYP_ANKRD5.1.2|m.11711	23C-29C	1.78140762399893	0.0649185030753898	27.4406762264709	0	NA	NA	NA	0.8125	0
CHOYP_ANKY2.2.2|m.44213	23C-29C	1.12481770367404	0.118730006071341	9.47374417717259	1	0.0669504127604847	0.756063447868403	NA	0.75	0
CHOYP_ANM5.1.1|m.1529	23C-29C	0.909795946261127	0.859638508068019	1.05834712815022	1	0.481958829629737	0.83485862214328	NA	0.75	0
CHOYP_ANR17.1.2|m.772	23C-29C	-0.0109711457322206	0.676225318557549	-0.016224097843043	4	0.987832593841764	0.998491935539792	NA	0.75	0.25
CHOYP_ANR31.1.1|m.61075	23C-29C	-3.0736726268013	0.518120579995749	-5.93235000784282	1	0.106313804601442	0.781129361328546	NA	0.75	0
CHOYP_ANS1B.1.1|m.46724	23C-29C	0.238053699949134	0.129209542206455	1.8423848261049	1	0.316577701476723	0.796649395771594	NA	0.75	0
CHOYP_ANT_25430.2.2|m.5862	23C-29C	-0.458290413251003	0.164193228665217	-2.7911651228044	4	0.0492534299054288	0.746160845484124	NA	0.75	0.25
CHOYP_AP1G1.1.1|m.13111	23C-29C	0.131277027788102	0.372576011675702	0.352349651276979	8	0.733678309066683	0.932413744228958	NA	0.75	0.5
CHOYP_AP1M1.1.1|m.56248	23C-29C	-0.151113222488445	0.286333424136159	-0.52775264691623	4	0.625590279722561	0.899077830123106	NA	0.767857142857143	0.205357142857143
CHOYP_AP2A2.1.1|m.62726	23C-29C	-0.0109111116199614	0.17808759901274	-0.0612682279981822	12	0.952154210823815	0.991842614825734	NA	0.75	0.75
CHOYP_AP2M1.1.1|m.25996	23C-29C	0.423572151702754	0.234740251158925	1.80442914928972	12	0.0963031831854511	0.773164859795017	NA	0.75	0.75
CHOYP_AP2S1.1.1|m.61530	23C-29C	0.106341569271319	0.720677671760524	0.147557741051613	4	0.889830844319824	0.974345680467637	NA	0.75	0.25
CHOYP_AP3M2.1.1|m.43706	23C-29C	0.267521826980548	0.2211525504351	1.20967100064738	1	0.439772822368409	0.819699765100546	NA	0.75	0
CHOYP_API5.1.1|m.17066	23C-29C	-0.417437183008221	0.334758707391564	-1.2469793131324	4	0.280434771125949	0.796649395771594	NA	0.75	0.25
CHOYP_APN.1.3|m.316	23C-29C	0.344130158390531	0.3092312005317	1.11285716900114	4	0.32813698772021	0.796649395771594	NA	0.75	0.25
CHOYP_AQP4.3.3|m.44128	23C-29C	0.633021929931523	0.125898754499957	5.02802376755634	1	0.124983422247101	0.781129361328546	NA	0.75	0
CHOYP_AQR.1.1|m.9127	23C-29C	-1.08833046613875	0.330715396795638	-3.29083700572692	1	0.187807401827656	0.78208684577604	NA	0.75	0
CHOYP_ARB_02478.1.1|m.29725	23C-29C	2.21514423907501	0.433176711856695	5.11371959397445	4	0.00691625007222374	0.598152129127351	NA	0.5	0
CHOYP_ARC1A.1.1|m.56262	23C-29C	-0.142241892516743	0.529840489627567	-0.268461726314513	7	0.79608358707947	0.947785443990953	NA	0.752403846153846	0.439903846153846
CHOYP_ARC1A.1.1|m.56263	23C-29C	-0.307348628195356	0.231415214313387	-1.3281262820479	4	0.254850285974046	0.788087039158866	NA	0.75	0.25
CHOYP_ARF4.1.2|m.8401	23C-29C	0.254609752091132	0.319864879077349	0.795991585026636	8	0.449009642702161	0.82047801475942	NA	0.75	0.5
CHOYP_ARF6.1.2|m.3974	23C-29C	1.54443988887532	0.703092901485265	2.1966370100064	1	0.271966562876676	0.793903773221917	NA	0.75	0
CHOYP_ARHGAP8.1.1|m.25503	23C-29C	-0.164490336523301	0.0890716399653995	-1.84671952360143	1	0.315950867640033	0.796649395771594	NA	0.75	0
CHOYP_ARL8A.1.1|m.12151	23C-29C	0.0358514398921187	0.29592291005135	0.121151281885872	4	0.909413318218844	0.979691793658447	NA	0.75	0.25
CHOYP_ARMC9.1.1|m.57265	23C-29C	0.595928741696469	0.140754945111901	4.23380323314893	1	0.147659762647643	0.78208684577604	NA	0.75	0
CHOYP_ARP2.1.1|m.43520	23C-29C	-0.0519432588665083	0.270078443542367	-0.192326563294786	12	0.850702749911873	0.965179644297807	NA	0.75	0.75
CHOYP_ARP3.1.1|m.6867	23C-29C	0.121942051571442	0.203715086430819	0.59859116822383	8	0.566004261403679	0.877435107850004	NA	0.75	0.5
CHOYP_ARRB.1.2|m.25932	23C-29C	1.10928537649028	0.112182373089832	9.88823240173392	1	0.0641634074852737	0.746160845484124	NA	0.75	0
CHOYP_ASB3.1.1|m.51103	23C-29C	-1.12133999056343	0.511587043284157	-2.1918850472931	4	0.0934951536325093	0.773164859795017	NA	0.75	0.25
CHOYP_ASM.1.1|m.21521	23C-29C	-0.535797508033862	0.126726200497647	-4.22799315319021	4	0.0133915518826662	0.612606754768067	NA	0.777777777777778	0.215277777777778
CHOYP_ASNA.1.1|m.52208	23C-29C	0.0433511896976348	0.37661425312861	0.115107671410489	4	0.913906725355906	0.980804581374964	NA	0.75	0.25
CHOYP_AT1.1.1|m.66793	23C-29C	-0.281787458668969	0.276453234480568	-1.01929521352291	4	0.365696758021631	0.798751792124778	NA	0.75	0.25
CHOYP_AT1A.1.1|m.18017	23C-29C	-0.109150801913685	0.147215028320276	-0.741437903175349	12	0.472689425851331	0.828972553848436	NA	0.75	0.75
CHOYP_AT5F1.1.1|m.12896	23C-29C	-0.120522130245746	0.231191663915869	-0.521308286831675	1	0.69407328308146	0.909371829738684	NA	0.75	0
CHOYP_ATAD1.1.1|m.49189	23C-29C	-0.0876963729215738	0.0607152182990139	-1.4443886619938	1	0.385513212159358	0.802647809377541	NA	0.75	0
CHOYP_ATC1.1.1|m.5160	23C-29C	-0.143613688708594	0.344276082709648	-0.417146865324693	12	0.68393677781476	0.904875178099038	NA	0.75	0.75
CHOYP_ATG3.1.1|m.25570	23C-29C	0.197509718763562	0.559280146908995	0.353149883569352	4	0.741801302677787	0.933503217962101	NA	0.760416666666667	0.197916666666667
CHOYP_ATIC.1.1|m.17816	23C-29C	-0.283439280322246	0.589533438792044	-0.480785756450074	8	0.64354192810684	0.900579428080979	NA	0.75	0.5
CHOYP_ATP2B3.1.1|m.6573	23C-29C	-0.311741231688785	0.375797238247902	-0.82954636160242	8	0.430850534026405	0.819021970110877	NA	0.75	0.5
CHOYP_ATP5B.1.1|m.22321	23C-29C	-0.680495128073413	0.621336344139774	-1.09521217371493	4	0.334942962343431	0.796649395771594	NA	0.7734375	0.2109375
CHOYP_ATP5C1.1.1|m.16222	23C-29C	0.911958551553408	0.889341061380183	1.02543173947026	4	0.363120838290397	0.798751792124778	NA	0.760416666666667	0.197916666666667
CHOYP_ATP5H.1.1|m.22927	23C-29C	0.492304901659234	0.294919655544726	1.66928481165465	8	0.133612038848003	0.78208684577604	NA	0.75	0.5
CHOYP_ATPA.1.1|m.50245	23C-29C	-0.0779901788318256	0.152177657000746	-0.512494280493774	12	0.61760693580032	0.894012016472084	NA	0.734177215189873	0.734177215189873
CHOYP_ATPB.1.1|m.21960	23C-29C	0.0815810866955218	0.274254158376488	0.297465267904998	12	0.771198113015715	0.942295120584417	NA	0.75	0.75
CHOYP_ATRP.1.1|m.22451	23C-29C	-0.386893795352087	0.375189691418549	-1.03119516394303	1	0.490223540637396	0.839006554331219	NA	0.75	0
CHOYP_ATS6.3.3|m.56109	23C-29C	-3.03711651497125	0.458391497792853	-6.62559521630509	1	0.0953651316379234	0.773164859795017	NA	0.75	0
CHOYP_BACE1.1.1|m.52261	23C-29C	-0.498721286335176	0.537454543814223	-0.927932030857598	1	0.52378638945012	0.857827345343369	NA	0.75	0
CHOYP_BACOIKO003_21.1.1|m.44123	23C-29C	1.78799521028503	1.02963418232778	1.73653443229979	4	0.157474688448545	0.78208684577604	NA	0.611111111111111	0.111111111111111
CHOYP_BAG3.1.1|m.15160	23C-29C	-0.163079208933631	0.629576667903798	-0.259029943845616	1	0.838642854469045	0.961145250196159	NA	0.75	0
CHOYP_BAP18.1.1|m.48944	23C-29C	0.488506699657194	0.155193921387291	3.1477179988133	1	0.195828403783577	0.78208684577604	NA	0.75	0
CHOYP_BAP31.1.1|m.62939	23C-29C	-0.336070282160667	0.262356996625299	-1.28096557928145	8	0.236089631755312	0.788087039158866	NA	0.611111111111111	0.361111111111111
CHOYP_BARBAKC583_0145.1.1|m.10555	23C-29C	1.58059034334661	0.581953655924098	2.7160072408803	1	0.224589753122172	0.78208684577604	NA	0.75	0
CHOYP_BAT1.4.4|m.32273	23C-29C	0.263654637422242	0.0644313027770254	4.09202710574796	1	0.152585082431749	0.78208684577604	NA	0.75	0
CHOYP_BAX.1.1|m.30787	23C-29C	0.328959199427096	0.0280001565563266	11.7484771474525	1	0.0540571328442141	0.746160845484124	NA	0.75	0
CHOYP_BBS5.1.1|m.56560	23C-29C	0.426583882208824	0.485161695010964	0.879261257835255	4	0.428909942335038	0.818111614390294	NA	0.5	0
CHOYP_BCAP.1.2|m.20149	23C-29C	-0.194240384138294	0.239062753448315	-0.8125079349941	0	NA	NA	NA	0.8125	0
CHOYP_BCAS0157.2.2|m.53484	23C-29C	1.82341203557046	0.570308300093459	3.1972391691856	1	0.192978989020023	0.78208684577604	NA	0.75	0
CHOYP_BCAT1.1.1|m.54127	23C-29C	0.325150025224609	0.508847813119246	0.638992674904965	12	0.534834709569533	0.866536471941401	NA	0.676470588235294	0.676470588235294
CHOYP_BDH2.1.2|m.30737	23C-29C	0.407510867123094	0.5832333791568	0.698709781858243	4	0.523225397395434	0.857744486218707	NA	0.75	0.25
CHOYP_BDH2.2.2|m.57286	23C-29C	0.213655932848162	0.364284837497274	0.586507893976677	1	0.662311560717247	0.901451791414952	NA	0.75	0
CHOYP_BGAL.2.2|m.41942	23C-29C	-0.0433675717395067	0.377778023360984	-0.114796438802019	11	0.910675129678503	0.979817055051889	NA	0.75297619047619	0.69047619047619
CHOYP_BICD2.1.1|m.9177	23C-29C	0.227329323491411	0.304420398208444	0.74676113962558	0	NA	NA	NA	0.8125	0
CHOYP_BIRC6.1.2|m.51516	23C-29C	2.25147408716819	0.394373957132893	5.70898267100713	0	NA	NA	NA	0.8125	0
CHOYP_BLMH.1.1|m.66065	23C-29C	-0.0813953938535334	0.184458682642724	-0.441266264549809	12	0.666865985128237	0.90253374372427	NA	0.75	0.75
CHOYP_BM1_24035.1.1|m.40152	23C-29C	1.18036572158507	0.353993977502067	3.33442317271676	1	0.185489887997442	0.78208684577604	NA	0.75	0
CHOYP_BPHL.1.1|m.55822	23C-29C	0.360784187930735	0.563470888296963	0.640288957999534	4	0.556821625053579	0.875669281861403	NA	0.765625	0.203125
CHOYP_BRAFLDRAFT_100695.1.1|m.47761	23C-29C	0.516257441588213	0.666032428266293	0.775123582093517	4	0.481538829094364	0.83485862214328	NA	0.75	0.25
CHOYP_BRAFLDRAFT_101148.1.1|m.24200	23C-29C	0.232141739438354	0.105733244955124	2.19554161547659	1	0.272086324649972	0.793903773221917	NA	0.75	0
CHOYP_BRAFLDRAFT_101346.1.1|m.1028	23C-29C	0.325662077162683	0.630633514240394	0.516404646770076	1	0.6965328827317	0.909943006046882	NA	0.75	0
CHOYP_BRAFLDRAFT_102226.1.1|m.48829	23C-29C	0.660695024903508	0.488793061408085	1.35168658695813	8	0.213449251382402	0.78208684577604	NA	0.75	0.5
CHOYP_BRAFLDRAFT_103544.1.1|m.38439	23C-29C	0.344227908195919	0.49334533730866	0.697742295637737	12	0.498635438147957	0.84448515589758	NA	0.75	0.75
CHOYP_BRAFLDRAFT_104160.1.1|m.29524	23C-29C	-0.869490361735625	0.487679446103119	-1.78291369194135	4	0.149176922675935	0.78208684577604	NA	0.75	0.25
CHOYP_BRAFLDRAFT_104472.1.1|m.16220	23C-29C	0.430904542138979	0.226302799413654	1.90410610586985	1	0.307862152719613	0.796649395771594	NA	0.75	0
CHOYP_BRAFLDRAFT_105037.1.1|m.17483	23C-29C	-0.838686514794993	0.867966571465755	-0.966265916645481	4	0.388629195834977	0.802647809377541	NA	0.75	0.25
CHOYP_BRAFLDRAFT_108193.2.2|m.37878	23C-29C	-0.16976818340145	0.27495392438529	-0.617442299763488	0	NA	NA	NA	0.8125	0
CHOYP_BRAFLDRAFT_109077.1.1|m.7494	23C-29C	-0.0954920874800074	0.0148212277889846	-6.44292691803705	1	0.0980269374392619	0.773164859795017	NA	0.75	0
CHOYP_BRAFLDRAFT_113534.1.1|m.10828	23C-29C	-0.742262191667652	0.339444538429665	-2.18669652221096	4	0.0940382963775157	0.773164859795017	NA	0.75	0.25
CHOYP_BRAFLDRAFT_113552.1.1|m.29171	23C-29C	-0.480431687135701	0.384305310007366	-1.25013023402277	8	0.246580748128261	0.788087039158866	NA	0.693181818181818	0.443181818181818
CHOYP_BRAFLDRAFT_113849.1.1|m.53398	23C-29C	-0.00101984519590838	0.466200881551514	-0.00218756599625968	11	0.998293744821726	0.99950504782141	NA	0.756578947368421	0.694078947368421
CHOYP_BRAFLDRAFT_113892.1.1|m.44055	23C-29C	-0.0134242274462224	0.251025987510542	-0.0534774410384847	4	0.959915797662649	0.992693143327483	NA	0.75	0.25
CHOYP_BRAFLDRAFT_114006.1.1|m.49056	23C-29C	0.124860160524015	0.382338167917655	0.326569960838717	1	0.799050192805287	0.948120544908862	NA	0.75	0
CHOYP_BRAFLDRAFT_114106.1.1|m.28307	23C-29C	0.32935427726532	0.422752388870179	0.779071356984006	4	0.479455521022948	0.8332585004771	NA	0.75	0.25
CHOYP_BRAFLDRAFT_114158.1.1|m.24733	23C-29C	-0.652185519992173	0.101766971333802	-6.40861677855153	1	0.0985434278508655	0.773164859795017	NA	0.75	0
CHOYP_BRAFLDRAFT_114204.1.1|m.15168	23C-29C	-0.0432874297243776	0.0415309107338697	-1.04229425648196	0	NA	NA	NA	0.8125	0
CHOYP_BRAFLDRAFT_114510.1.1|m.52252	23C-29C	0.8215764398415	0.564298446829742	1.45592539631672	1	0.383146256426615	0.802258918615543	NA	0.75	0
CHOYP_BRAFLDRAFT_114633.1.1|m.49577	23C-29C	-0.855959968161701	0.311200896183201	-2.75050611569514	4	0.0513477191769998	0.746160845484124	NA	0.75	0.25
CHOYP_BRAFLDRAFT_114709.1.1|m.17347	23C-29C	-0.244765538490924	0.0370376506145176	-6.60856005793693	1	0.0956072833002328	0.773164859795017	NA	0.75	0
CHOYP_BRAFLDRAFT_114859.1.1|m.37271	23C-29C	0.399249064268112	0.205157326335685	1.94606291376038	1	0.302185865965556	0.796649395771594	NA	0.75	0
CHOYP_BRAFLDRAFT_114978.1.1|m.43775	23C-29C	0.643375557151522	0.912506324734642	0.705064216775283	1	0.609041174204027	0.889262708749845	NA	0.75	0
CHOYP_BRAFLDRAFT_115040.1.1|m.28389	23C-29C	-0.000812245940902757	0.244718398100221	-0.00331910451853364	11	0.997411171655744	0.99950504782141	NA	0.759375	0.696875
CHOYP_BRAFLDRAFT_115208.1.1|m.52467	23C-29C	-0.64715031746325	0.534958968727756	-1.20971953980379	4	0.292989909671149	0.796649395771594	NA	0.59375	0.09375
CHOYP_BRAFLDRAFT_115608.1.1|m.25984	23C-29C	0.204434105938255	0.461991112413468	0.442506577389074	12	0.66599327661543	0.90253374372427	NA	0.75	0.75
CHOYP_BRAFLDRAFT_115639.1.1|m.11373	23C-29C	-0.829555638828523	0.00999945804997441	-82.9600599035111	1	0.00767343879021753	0.598152129127351	NA	0.75	0
CHOYP_BRAFLDRAFT_115687.1.1|m.4876	23C-29C	0.373299171800004	0.483851486772712	0.771516016804885	8	0.462578872163061	0.821933519305925	NA	0.75	0.5
CHOYP_BRAFLDRAFT_115743.1.1|m.61177	23C-29C	-0.0107159115507377	0.193542208818379	-0.0553673103978756	8	0.957203628002936	0.992661172764246	NA	0.714285714285714	0.464285714285714
CHOYP_BRAFLDRAFT_115951.1.1|m.22622	23C-29C	0.194070770475605	1.2857171259734	0.150943599144078	4	0.887326464815444	0.974345680467637	NA	0.75	0.25
CHOYP_BRAFLDRAFT_116041.1.1|m.3962	23C-29C	0.00530549362926536	0.405665757154828	0.0130784852694393	4	0.990191485568595	0.998491935539792	NA	0.75	0.25
CHOYP_BRAFLDRAFT_117068.1.1|m.36193	23C-29C	0.464921769623345	0.505843253923332	0.919102441353918	4	0.410050954347649	0.811979109159432	NA	0.75	0.25
CHOYP_BRAFLDRAFT_117106.1.1|m.49365	23C-29C	-0.0578147887768381	0.402595029090432	-0.14360532197195	8	0.88936355910663	0.974345680467637	NA	0.75	0.5
CHOYP_BRAFLDRAFT_117216.1.1|m.25201	23C-29C	-0.0817525266217345	0.273560753705712	-0.29884596205522	1	0.815127077190361	0.952072492455263	NA	0.75	0
CHOYP_BRAFLDRAFT_117275.1.1|m.9900	23C-29C	-0.0314252611310124	0.526928523018495	-0.0596385653048229	1	0.962077827570097	0.993119315923656	NA	0.75	0
CHOYP_BRAFLDRAFT_117631.1.1|m.45793	23C-29C	0.738544046713465	0.370944241819947	1.99098399018133	1	0.296319343037191	0.796649395771594	NA	0.75	0
CHOYP_BRAFLDRAFT_117737.1.1|m.4255	23C-29C	0.282649746077904	0.061145235489798	4.62259641023157	1	0.135629137470366	0.78208684577604	NA	0.75	0
CHOYP_BRAFLDRAFT_117811.1.1|m.27127	23C-29C	-0.392200737088094	0.275021113989578	-1.42607500711002	8	0.191679989607708	0.78208684577604	NA	0.660714285714286	0.410714285714286
CHOYP_BRAFLDRAFT_117937.1.1|m.18686	23C-29C	0.0305279312070539	0.363831282822452	0.0839068344267454	4	0.937162006114426	0.989108709251727	NA	0.75	0.25
CHOYP_BRAFLDRAFT_117976.2.3|m.49156	23C-29C	0.476590259988615	0.281202781988831	1.69482768491083	12	0.115877834778046	0.781129361328546	NA	0.75	0.75
CHOYP_BRAFLDRAFT_118197.1.1|m.31498	23C-29C	-1.32964049006105	0.421845226002289	-3.15196287193218	1	0.195580967769135	0.78208684577604	NA	0.75	0
CHOYP_BRAFLDRAFT_118260.1.1|m.13621	23C-29C	0.0367620913107984	0.333168028749	0.110340993548616	12	0.913962860894342	0.980804581374964	NA	0.732876712328767	0.732876712328767
CHOYP_BRAFLDRAFT_118310.1.1|m.8287	23C-29C	0.0629973591103976	0.228581190740321	0.275601675301296	8	0.789838974398964	0.946194137551178	NA	0.75	0.5
CHOYP_BRAFLDRAFT_118423.1.3|m.29148	23C-29C	0.330140227095521	0.150133399092499	2.19897923507426	1	0.271710814188588	0.793903773221917	NA	0.75	0
CHOYP_BRAFLDRAFT_118423.2.3|m.29362	23C-29C	-0.941504286560497	0.407889635054174	-2.30823292784935	8	0.0498263404414137	0.746160845484124	NA	0.6875	0.4375
CHOYP_BRAFLDRAFT_118500.1.1|m.46374	23C-29C	-1.20796852676609	0.0285406182140756	-42.3245396334951	1	0.0150385888852371	0.641628456299625	NA	0.75	0
CHOYP_BRAFLDRAFT_118602.2.5|m.17419	23C-29C	0.0265682574909315	0.444801267899004	0.059730624457132	8	0.953835331912597	0.99206225850948	NA	0.75	0.5
CHOYP_BRAFLDRAFT_118620.1.3|m.24957	23C-29C	-0.358584693001127	0.0691224599069455	-5.1876726245545	1	0.121230822452977	0.781129361328546	NA	0.75	0
CHOYP_BRAFLDRAFT_118790.1.1|m.29970	23C-29C	0.752720862733113	0.623248888307515	1.20773719272439	12	0.250413241271079	0.788087039158866	NA	0.726415094339623	0.726415094339623
CHOYP_BRAFLDRAFT_118793.1.1|m.20795	23C-29C	0.852269851820595	0.0595831327532412	14.3038778331814	1	0.0444344979422957	0.746160845484124	NA	0.75	0
CHOYP_BRAFLDRAFT_118803.1.1|m.14069	23C-29C	-1.0715655987699	0.0182803965860475	-58.6182905674908	1	0.0108593754454391	0.598152129127351	NA	0.75	0
CHOYP_BRAFLDRAFT_118867.1.1|m.27944	23C-29C	-0.65796990723975	1.12138753586499	-0.586746228396607	1	0.662198678587972	0.901451791414952	NA	0.75	0
CHOYP_BRAFLDRAFT_119363.1.1|m.41627	23C-29C	-0.0859011332780781	0.371317972936775	-0.231341167244562	1	0.855269716115775	0.965179644297807	NA	0.75	0
CHOYP_BRAFLDRAFT_119616.1.1|m.31670	23C-29C	0.00147933590211303	0.0893112235469783	0.0165638297557853	8	0.987190225464665	0.998491935539792	NA	0.75	0.5
CHOYP_BRAFLDRAFT_119799.1.1|m.23765	23C-29C	0.196098716263208	0.251366067798498	0.780132012171213	12	0.450427463434229	0.82047801475942	NA	0.75	0.75
CHOYP_BRAFLDRAFT_119906.1.1|m.45320	23C-29C	-0.302934564571119	0.0833498058819909	-3.63449634183938	4	0.0220718503613098	0.692696792153198	NA	0.78125	0.21875
CHOYP_BRAFLDRAFT_120058.1.1|m.9895	23C-29C	-4.35886178063794	3.85404338330695	-1.13098409828948	1	0.460918390411928	0.821933519305925	NA	0.75	0
CHOYP_BRAFLDRAFT_120093.2.2|m.51468	23C-29C	-0.135457313418982	0.13699137300964	-0.988801779579579	1	0.503584536815118	0.848423635995008	NA	0.75	0
CHOYP_BRAFLDRAFT_120433.1.1|m.66614	23C-29C	-0.0999773243173792	0.269857536111537	-0.370481868907515	8	0.720640737715761	0.923756339244626	NA	0.75	0.5
CHOYP_BRAFLDRAFT_120481.1.1|m.12564	23C-29C	0.865214448876391	0.331226764688364	2.61215137517776	1	0.232757283318063	0.788087039158866	NA	0.75	0
CHOYP_BRAFLDRAFT_120586.1.1|m.41856	23C-29C	-0.219595987584247	0.411228748221988	-0.533999601277159	8	0.607856591463052	0.889262708749845	NA	0.6875	0.4375
CHOYP_BRAFLDRAFT_120826.1.1|m.56321	23C-29C	1.54675411310797	0.667052547495552	2.31878900532688	4	0.0812445553898529	0.769337705136085	NA	0.5625	0
CHOYP_BRAFLDRAFT_120908.1.1|m.5866	23C-29C	-0.238002104184318	0.593037718500067	-0.401327093976892	1	0.757034127634522	0.939925710831677	NA	0.75	0
CHOYP_BRAFLDRAFT_121105.1.1|m.41883	23C-29C	1.23789604625418	0.127113767117028	9.73848918437377	1	0.0651431906456055	0.746160845484124	NA	0.75	0
CHOYP_BRAFLDRAFT_121480.1.1|m.48790	23C-29C	0.0174896232317299	0.607824498306076	0.0287741334554154	8	0.977749595643762	0.997801819441582	NA	0.717948717948718	0.467948717948718
CHOYP_BRAFLDRAFT_121507.1.2|m.30603	23C-29C	0.2622283898923	0.416373216156268	0.629791686201746	7	0.54882764728071	0.875003710492194	NA	0.760416666666667	0.447916666666667
CHOYP_BRAFLDRAFT_121562.1.1|m.37267	23C-29C	-0.0597719069640803	0.311562416205709	-0.19184569079929	12	0.85107110453257	0.965179644297807	NA	0.75	0.75
CHOYP_BRAFLDRAFT_121902.1.1|m.64757	23C-29C	0.65103350617974	1.06090718764412	0.613657362078432	1	0.64960371211206	0.901429521331851	NA	0.75	0
CHOYP_BRAFLDRAFT_122389.1.1|m.15498	23C-29C	-0.738022771984511	0.433848729386932	-1.70110621973563	1	0.338325103235252	0.796649395771594	NA	0.75	0
CHOYP_BRAFLDRAFT_122572.1.1|m.29320	23C-29C	-0.164518192114667	0.344325047222861	-0.477799083864451	1	0.716239686025251	0.920977090320226	NA	0.75	0
CHOYP_BRAFLDRAFT_122807.1.1|m.3729	23C-29C	-0.0360479059161136	0.42747133880505	-0.0843282406181468	12	0.934185975679952	0.986836770395378	NA	0.721590909090909	0.721590909090909
CHOYP_BRAFLDRAFT_122927.1.1|m.51870	23C-29C	0.659124648895072	0.00202449605022416	325.574677620187	0	NA	NA	NA	0.8125	0
CHOYP_BRAFLDRAFT_123087.2.2|m.27308	23C-29C	3.31745322841137	0.689085554426283	4.81428351980678	1	0.130381589932084	0.781129361328546	NA	0.75	0
CHOYP_BRAFLDRAFT_123202.1.1|m.17267	23C-29C	-0.367675404890708	0.436227022977898	-0.842853343611721	4	0.446759951279496	0.82047801475942	NA	0.75	0.25
CHOYP_BRAFLDRAFT_123291.1.1|m.11923	23C-29C	0.147023283876976	0.0480986805787762	3.0567009761563	0	NA	NA	NA	0.8125	0
CHOYP_BRAFLDRAFT_123298.1.1|m.483	23C-29C	-0.427312776425595	1.00078025216846	-0.426979624647573	1	0.743094502556425	0.933711388454279	NA	0.75	0
CHOYP_BRAFLDRAFT_123537.2.2|m.50531	23C-29C	0.244112220092312	0.2332248223516	1.04668198535188	4	0.354323964616032	0.798751792124778	NA	0.75	0.25
CHOYP_BRAFLDRAFT_123540.1.1|m.10582	23C-29C	0.872816723060901	0.266632391274534	3.27348346121315	1	0.188745826212968	0.78208684577604	NA	0.75	0
CHOYP_BRAFLDRAFT_123736.1.1|m.48671	23C-29C	0.496253066245553	0.591904782325515	0.83840016344494	8	0.426144993145444	0.816450668346516	NA	0.75	0.5
CHOYP_BRAFLDRAFT_123741.1.1|m.31088	23C-29C	0.163536724523823	0.0948481070407305	1.72419597634769	12	0.110312022412757	0.781129361328546	NA	0.75	0.75
CHOYP_BRAFLDRAFT_123986.1.1|m.47284	23C-29C	-0.367083291900116	0.565299395098875	-0.649360843267681	12	0.528338854599698	0.863710822873765	NA	0.723404255319149	0.723404255319149
CHOYP_BRAFLDRAFT_124020.1.1|m.22574	23C-29C	-0.0583114459689966	0.456553407057538	-0.127720974299175	4	0.904533423098171	0.977818773428842	NA	0.75	0.25
CHOYP_BRAFLDRAFT_124027.1.2|m.22812	23C-29C	0.205063361752558	0.0490997753343664	4.17646232301654	1	0.149613708578412	0.78208684577604	NA	0.75	0
CHOYP_BRAFLDRAFT_124064.5.6|m.41252	23C-29C	1.08512368135544	0.714551905169807	1.51860721874022	0	NA	NA	NA	0.8125	0
CHOYP_BRAFLDRAFT_124069.1.1|m.14145	23C-29C	0.36808458374032	0.418301578744567	0.879950261830325	12	0.396166768901064	0.803950458093212	NA	0.75	0.75
CHOYP_BRAFLDRAFT_124233.1.1|m.26105	23C-29C	1.18359532235468	0.239622012034846	4.93942652556712	1	0.127166558517376	0.781129361328546	NA	0.75	0
CHOYP_BRAFLDRAFT_124275.1.1|m.8900	23C-29C	0.0557551689661437	0.131854485770459	0.422853789466111	12	0.679880670868683	0.904875178099038	NA	0.75	0.75
CHOYP_BRAFLDRAFT_124284.1.1|m.33673	23C-29C	0.191086513218973	0.486184137885713	0.393033211757912	4	0.714342238740928	0.919851957233666	NA	0.75	0.25
CHOYP_BRAFLDRAFT_124637.1.1|m.26435	23C-29C	-1.32609975691499	0.577720700983982	-2.29539941126631	1	0.261561590798515	0.793903773221917	NA	0.75	0
CHOYP_BRAFLDRAFT_124686.1.1|m.18409	23C-29C	0.0366414134329389	0.3432354921822	0.106752985246318	12	0.91674888878768	0.980804581374964	NA	0.75	0.75
CHOYP_BRAFLDRAFT_124962.1.1|m.57433	23C-29C	-0.147445036919052	0.322629289495305	-0.45701069840777	8	0.659817283437781	0.901451791414952	NA	0.75	0.5
CHOYP_BRAFLDRAFT_124972.1.5|m.3843	23C-29C	0.739136432242248	0.0725061829128233	10.1941159022388	1	0.0622505638717099	0.746160845484124	NA	0.75	0
CHOYP_BRAFLDRAFT_125073.1.1|m.1752	23C-29C	-0.864791275208881	0.205337410153754	-4.21156220175045	1	0.148411667998082	0.78208684577604	NA	0.75	0
CHOYP_BRAFLDRAFT_125119.1.1|m.57550	23C-29C	0.209399147644504	0.28981470313068	0.722527688838769	4	0.509955106020364	0.854102190540529	NA	0.725961538461538	0.225961538461538
CHOYP_BRAFLDRAFT_125327.1.1|m.29699	23C-29C	-0.194996763870382	0.544203298564117	-0.358316027089291	12	0.726331072682126	0.928644038450525	NA	0.734756097560976	0.734756097560976
CHOYP_BRAFLDRAFT_125388.1.1|m.15223	23C-29C	0.336277777192617	0.0198674706528254	16.926048769313	1	0.03756816604556	0.746160845484124	NA	0.75	0
CHOYP_BRAFLDRAFT_125389.1.1|m.62938	23C-29C	0.290358661094057	0.193724618475189	1.49882169535022	4	0.208289784960401	0.78208684577604	NA	0.75	0.25
CHOYP_BRAFLDRAFT_125481.1.1|m.4369	23C-29C	-0.12705034616921	0.154314371955196	-0.823321538748821	12	0.426385089963866	0.816450668346516	NA	0.75	0.75
CHOYP_BRAFLDRAFT_125634.1.1|m.14767	23C-29C	-0.568335387063083	0.834571821608977	-0.68099038614482	1	0.61939459020242	0.895418317598464	NA	0.75	0
CHOYP_BRAFLDRAFT_125735.1.3|m.26333	23C-29C	0.15418408068835	0.0769769017559897	2.00299151006494	1	0.29478679968568	0.796649395771594	NA	0.75	0
CHOYP_BRAFLDRAFT_125780.1.1|m.60450	23C-29C	0.0697181128446118	0.422255795972288	0.165108717297956	8	0.872954291854301	0.970388646505254	NA	0.698979591836735	0.448979591836735
CHOYP_BRAFLDRAFT_125840.1.1|m.58396	23C-29C	-0.104275692570994	0.353677573245838	-0.294832639836377	12	0.773160276898753	0.942295120584417	NA	0.75	0.75
CHOYP_BRAFLDRAFT_125862.1.1|m.27159	23C-29C	0.828334477119814	0.226653549784695	3.65462829903469	7	0.00812793198118911	0.598152129127351	NA	0.770833333333333	0.458333333333333
CHOYP_BRAFLDRAFT_125880.1.3|m.7081	23C-29C	-0.766985130947304	0.130082286466175	-5.89615351777155	1	0.106954289447664	0.781129361328546	NA	0.75	0
CHOYP_BRAFLDRAFT_125880.3.3|m.26918	23C-29C	-0.217201910606247	0.355933076086149	-0.610232443117133	7	0.560988312035005	0.876888789866876	NA	0.764423076923077	0.451923076923077
CHOYP_BRAFLDRAFT_126058.1.1|m.1201	23C-29C	-0.755533774428034	0.0976330679034681	-7.73850285207719	1	0.0818131450651449	0.769337705136085	NA	0.75	0
CHOYP_BRAFLDRAFT_126227.1.1|m.24340	23C-29C	-0.0560098448587496	0.129793363999123	-0.431530882111417	1	0.740647895630369	0.933503217962101	NA	0.75	0
CHOYP_BRAFLDRAFT_126371.3.3|m.66053	23C-29C	0.550120313382756	0.544109607252673	1.01104686638494	1	0.496503023898843	0.844399282610571	NA	0.75	0
CHOYP_BRAFLDRAFT_126379.1.3|m.5102	23C-29C	-3.73314389144942	1.10544724962972	-3.3770439002855	1	0.183276837704794	0.78208684577604	NA	0.75	0
CHOYP_BRAFLDRAFT_126411.1.1|m.49664	23C-29C	0.172662607977841	0.374080409494287	0.461565491256975	12	0.652647879426833	0.901451791414952	NA	0.725961538461538	0.725961538461538
CHOYP_BRAFLDRAFT_126603.1.1|m.31078	23C-29C	0.615866873136802	0.303217098077634	2.0311086579264	8	0.0767251552836532	0.769337705136085	NA	0.75	0.5
CHOYP_BRAFLDRAFT_126700.1.2|m.17811	23C-29C	0.331037936846116	0.355496379550789	0.931199179199578	12	0.37010662061305	0.798751792124778	NA	0.75	0.75
CHOYP_BRAFLDRAFT_126923.1.1|m.5580	23C-29C	0.867716533068662	0.450134214203218	1.9276840233187	4	0.126151010113756	0.781129361328546	NA	0.770833333333333	0.208333333333333
CHOYP_BRAFLDRAFT_126943.1.3|m.6839	23C-29C	-0.88961338287888	0.619334982678622	-1.43640099099732	4	0.224239387180683	0.78208684577604	NA	0.75	0.25
CHOYP_BRAFLDRAFT_126946.1.1|m.64485	23C-29C	0.15434575659393	0.402750778511943	0.383228946606128	4	0.721046262719016	0.923756339244626	NA	0.760416666666667	0.197916666666667
CHOYP_BRAFLDRAFT_127028.1.1|m.18415	23C-29C	0.0146902443814649	0.221096949338133	0.0664425466992691	8	0.948655960465239	0.989726492963154	NA	0.75	0.5
CHOYP_BRAFLDRAFT_127065.2.7|m.5835	23C-29C	1.71030093934692	0.186485265619092	9.17123899129016	1	0.0691416614624725	0.758344985240267	NA	0.75	0
CHOYP_BRAFLDRAFT_127065.3.7|m.15669	23C-29C	0.495026789902518	0.720934714416059	0.686645794693738	1	0.61694138150677	0.894012016472084	NA	0.75	0
CHOYP_BRAFLDRAFT_127065.6.7|m.30727	23C-29C	-0.507725931397788	0.390796980125044	-1.29920638392684	12	0.218280671624961	0.78208684577604	NA	0.75	0.75
CHOYP_BRAFLDRAFT_127065.7.7|m.57708	23C-29C	0.20880352088508	0.350650559751707	0.595474654405036	4	0.583581606410787	0.880136759145293	NA	0.75	0.25
CHOYP_BRAFLDRAFT_127093.2.3|m.18824	23C-29C	-0.710192243267286	0.0799646639635636	-8.88132592654788	1	0.0713800780152338	0.758344985240267	NA	0.75	0
CHOYP_BRAFLDRAFT_127105.1.1|m.21922	23C-29C	-0.0963365422195608	0.523995365851917	-0.183849988945867	4	0.86307495161764	0.966171420330158	NA	0.75	0.25
CHOYP_BRAFLDRAFT_127466.1.1|m.62415	23C-29C	0.0841895224187273	0.434819580737489	0.193619436999445	7	0.851972413496474	0.965179644297807	NA	0.758445945945946	0.445945945945946
CHOYP_BRAFLDRAFT_127497.1.1|m.35445	23C-29C	0.116887536686477	0.368502728384919	0.317195851435819	4	0.766961444345668	0.9409222446768	NA	0.5	0
CHOYP_BRAFLDRAFT_127851.1.1|m.10499	23C-29C	0.212696390040947	0.14411561666108	1.47587329512768	8	0.178218362312099	0.78208684577604	NA	0.75	0.5
CHOYP_BRAFLDRAFT_128029.1.1|m.63515	23C-29C	0.19378092663036	0.000448639830666548	431.929831870832	1	0.00147389364648287	0.53579821465649	NA	0.75	0
CHOYP_BRAFLDRAFT_128033.2.2|m.54293	23C-29C	0.073647927292595	0.495204215419621	0.148722335148516	8	0.885453286357271	0.974251292245525	NA	0.75	0.5
CHOYP_BRAFLDRAFT_128129.1.1|m.63237	23C-29C	0.553290639358039	0.618255740580294	0.894921960350454	4	0.421413069520964	0.815709863009711	NA	0.75	0.25
CHOYP_BRAFLDRAFT_128749.1.1|m.56605	23C-29C	-0.803432513840344	0.397710890167713	-2.02014210247434	8	0.0780414055540044	0.769337705136085	NA	0.625	0.375
CHOYP_BRAFLDRAFT_128887.2.2|m.46965	23C-29C	0.472860779964925	0.543394550287603	0.870197869512409	1	0.544114207935318	0.872587193830911	NA	0.75	0
CHOYP_BRAFLDRAFT_129234.1.1|m.10468	23C-29C	1.23711757384132	0.266159619703354	4.64802878520843	1	0.13490909949925	0.78208684577604	NA	0.75	0
CHOYP_BRAFLDRAFT_129259.1.1|m.9267	23C-29C	0.241484315778496	0.170454103819409	1.41671165649577	12	0.182001204679698	0.78208684577604	NA	0.75	0.75
CHOYP_BRAFLDRAFT_129513.1.1|m.51276	23C-29C	0.327837866320728	0.355748605844556	0.921543643277062	12	0.374922702791144	0.799182833791664	NA	0.75	0.75
CHOYP_BRAFLDRAFT_129885.2.2|m.34895	23C-29C	-1.02546666962125	0.615120222658389	-1.66709958776749	1	0.343968798612321	0.798751792124778	NA	0.75	0
CHOYP_BRAFLDRAFT_130097.1.1|m.12458	23C-29C	0.265837571295682	0.201997604507085	1.31604318746442	8	0.224616449623416	0.78208684577604	NA	0.75	0.5
CHOYP_BRAFLDRAFT_130131.1.1|m.11020	23C-29C	0.208839404015847	0.6709257105886	0.311270533711748	1	0.807890820512938	0.950107766694737	NA	0.75	0
CHOYP_BRAFLDRAFT_130395.1.1|m.38394	23C-29C	0.150568308945675	0.379474591288694	0.396781003002982	8	0.701903432153728	0.913520061505321	NA	0.5	0.25
CHOYP_BRAFLDRAFT_130809.1.1|m.5127	23C-29C	0.535653489518239	0.43800237616354	1.2229465378933	4	0.288473123821458	0.796649395771594	NA	0.75	0.25
CHOYP_BRAFLDRAFT_130974.1.1|m.28374	23C-29C	-0.603448208735799	0.238664196307299	-2.52844045345961	12	0.0264952167699066	0.746160845484124	NA	0.75	0.75
CHOYP_BRAFLDRAFT_131134.3.3|m.16643	23C-29C	-0.646568895038694	0.275093105609767	-2.35036386537394	4	0.0784841443825537	0.769337705136085	NA	0.75	0.25
CHOYP_BRAFLDRAFT_131227.1.1|m.24973	23C-29C	0.824574254633493	0.60576560925956	1.36121008196782	1	0.403361215085945	0.808820148229544	NA	0.75	0
CHOYP_BRAFLDRAFT_131621.1.1|m.56341	23C-29C	0.0486733257916967	0.366083085116289	0.132957046557437	4	0.900647762458215	0.977818773428842	NA	0.75	0.25
CHOYP_BRAFLDRAFT_131834.1.1|m.29489	23C-29C	0.273220442450094	0.447253911343998	0.610884411561805	4	0.574284741193906	0.877687435399772	NA	0.78125	0.21875
CHOYP_BRAFLDRAFT_132336.1.1|m.26677	23C-29C	-0.995728922690409	0.11256468238986	-8.84583780232037	4	0.000901719261971135	0.439457383884103	NA	0.75	0.25
CHOYP_BRAFLDRAFT_136434.1.1|m.33244	23C-29C	-1.10028484664602	0.575198336349832	-1.91287904903959	1	0.30665908683695	0.796649395771594	NA	0.75	0
CHOYP_BRAFLDRAFT_164902.1.1|m.25687	23C-29C	-0.172034801386904	0.183545122671795	-0.937288874161624	1	0.520600545132216	0.856768823970642	NA	0.75	0
CHOYP_BRAFLDRAFT_202318.1.1|m.4330	23C-29C	1.97988242822263	0.203819374907917	9.71390688013401	1	0.0653068912813333	0.746160845484124	NA	0.75	0
CHOYP_BRAFLDRAFT_203026.1.1|m.61263	23C-29C	0.273346035839613	0.995364876188102	0.274618928574648	8	0.790567495720375	0.946290310597984	NA	0.75	0.5
CHOYP_BRAFLDRAFT_204736.1.2|m.27864	23C-29C	1.43467572479121	1.04687444328662	1.37043724201261	1	0.401311217321861	0.808233668264662	NA	0.75	0
CHOYP_BRAFLDRAFT_204736.2.2|m.63327	23C-29C	0.0277550210462133	0.389464355242346	0.0712645988589704	8	0.944936527735611	0.989301282237516	NA	0.75	0.5
CHOYP_BRAFLDRAFT_204923.1.2|m.1690	23C-29C	-0.889689445417168	0.344787164473449	-2.58040187422835	4	0.0613014178753277	0.746160845484124	NA	0.75	0.25
CHOYP_BRAFLDRAFT_204923.2.2|m.63877	23C-29C	-0.892238509109276	0.301839841431499	-2.95599979405557	1	0.207671355823106	0.78208684577604	NA	0.75	0
CHOYP_BRAFLDRAFT_205095.2.2|m.62915	23C-29C	-0.0960468654981099	0.125479717064641	-0.765437377011549	8	0.465990945989923	0.824140909437769	NA	0.75	0.5
CHOYP_BRAFLDRAFT_208090.1.1|m.45354	23C-29C	0.03285454529059	1.12445091770867	0.0292183009264101	1	0.98140434247184	0.998386048235177	NA	0.75	0
CHOYP_BRAFLDRAFT_208117.3.3|m.56788	23C-29C	0.508892001023401	0.130294800448386	3.90569692168945	1	0.159569842718471	0.78208684577604	NA	0.75	0
CHOYP_BRAFLDRAFT_208293.6.20|m.36168	23C-29C	-2.13598588321913	0.277523013128965	-7.6966081448047	1	0.0822535495576615	0.769337705136085	NA	0.75	0
CHOYP_BRAFLDRAFT_208819.1.1|m.61941	23C-29C	0.679785439860031	0.369129305388533	1.84159163181182	8	0.102794164512397	0.777173153910088	NA	0.75	0.5
CHOYP_BRAFLDRAFT_208819.1.1|m.61942	23C-29C	1.23961903736564	0.0657007610019741	18.8676511270303	1	0.0337097959460082	0.746160845484124	NA	0.75	0
CHOYP_BRAFLDRAFT_210874.1.1|m.28596	23C-29C	0.823215271412803	0.606285666420607	1.35780097898884	4	0.246072619047224	0.788087039158866	NA	0.75	0.25
CHOYP_BRAFLDRAFT_211853.1.1|m.18681	23C-29C	0.365209883187902	0.207286722131572	1.76185854758266	1	0.328649820465338	0.796649395771594	NA	0.75	0
CHOYP_BRAFLDRAFT_215361.1.1|m.55455	23C-29C	-0.139841923676049	0.505360593890676	-0.27671711124018	8	0.789012355487639	0.945623600115958	NA	0.75	0.5
CHOYP_BRAFLDRAFT_216204.1.1|m.30654	23C-29C	0.0348430673197626	0.382620547528301	0.0910642869151856	4	0.931819523715654	0.986319370263859	NA	0.75	0.25
CHOYP_BRAFLDRAFT_217516.1.1|m.18628	23C-29C	-1.17861877766738	0.509662308826483	-2.31254844091021	1	0.259830931369743	0.793903773221917	NA	0.75	0
CHOYP_BRAFLDRAFT_219059.1.1|m.40577	23C-29C	-0.413864459224243	0.49910766720762	-0.829208778818624	1	0.559268659951595	0.876216347661301	NA	0.75	0
CHOYP_BRAFLDRAFT_221115.1.1|m.28512	23C-29C	-0.631666237669348	0.480460116863917	-1.31471107694098	1	0.413971864048662	0.815709863009711	NA	0.75	0
CHOYP_BRAFLDRAFT_223429.1.2|m.30136	23C-29C	-0.85502507096788	0.0453693232514428	-18.8458854946815	1	0.0337486554598365	0.746160845484124	NA	0.75	0
CHOYP_BRAFLDRAFT_224325.1.3|m.26136	23C-29C	-0.198691399428419	0.0661337153570833	-3.00438888629805	1	0.204553726936929	0.78208684577604	NA	0.75	0
CHOYP_BRAFLDRAFT_224325.3.3|m.52906	23C-29C	-0.044293141423329	0.381238182071295	-0.116182333004216	7	0.910770934173919	0.979817055051889	NA	0.754166666666667	0.441666666666667
CHOYP_BRAFLDRAFT_225253.1.1|m.9264	23C-29C	-0.253739573842187	0.288649498711705	-0.879057732560328	8	0.404999209628054	0.810485489884504	NA	0.75	0.5
CHOYP_BRAFLDRAFT_226416.1.1|m.56984	23C-29C	-0.893851355668819	0.177094540208751	-5.0473117613631	1	0.12451791635546	0.781129361328546	NA	0.75	0
CHOYP_BRAFLDRAFT_226506.1.3|m.1062	23C-29C	0.113070309597269	0.732188746555342	0.154427816774323	1	0.90245871464854	0.977818773428842	NA	0.75	0
CHOYP_BRAFLDRAFT_227287.1.1|m.14669	23C-29C	2.14098269027781	0.294764460509029	7.26336779739507	1	0.0871004400338786	0.769337705136085	NA	0.75	0
CHOYP_BRAFLDRAFT_227771.1.2|m.60606	23C-29C	1.79395878476772	1.17553971027	1.52607246619995	0	NA	NA	NA	0.8125	0
CHOYP_BRAFLDRAFT_228853.1.1|m.9833	23C-29C	0.306929763469165	0.52266145169062	0.587243927166157	8	0.573236034184748	0.877687435399772	NA	0.713235294117647	0.463235294117647
CHOYP_BRAFLDRAFT_230143.1.1|m.15015	23C-29C	0.434092064709777	0.297755692194227	1.45787998714939	1	0.382747759931438	0.802258918615543	NA	0.75	0
CHOYP_BRAFLDRAFT_230181.1.1|m.61583	23C-29C	-0.126219801339783	0.4584149003102	-0.275339656835702	4	0.796693209163568	0.948093020957879	NA	0.75	0.25
CHOYP_BRAFLDRAFT_240864.1.1|m.24434	23C-29C	-0.318277881228681	0.150527475346991	-2.11441718858965	1	0.281238964325249	0.796649395771594	NA	0.75	0
CHOYP_BRAFLDRAFT_241287.1.1|m.5544	23C-29C	0.176380881739078	0.0503192422255205	3.50523724003186	1	0.176919780716978	0.78208684577604	NA	0.75	0
CHOYP_BRAFLDRAFT_245349.1.1|m.45479	23C-29C	0.357152774973844	0.431754204703837	0.827213194643546	4	0.45460934402499	0.821933519305925	NA	0.75	0.25
CHOYP_BRAFLDRAFT_259692.1.1|m.44099	23C-29C	0.213057482717263	0.714734795017746	0.298093060814219	4	0.780474719863002	0.943786779948602	NA	0.756944444444444	0.194444444444444
CHOYP_BRAFLDRAFT_259734.1.1|m.23051	23C-29C	0.174516241526973	0.699253641452234	0.249575019966334	4	0.815208648569019	0.952072492455263	NA	0.75	0.25
CHOYP_BRAFLDRAFT_260197.1.1|m.8081	23C-29C	-0.361713979307076	0.14377809031224	-2.51577954973215	1	0.240859787547754	0.788087039158866	NA	0.75	0
CHOYP_BRAFLDRAFT_261932.1.1|m.23690	23C-29C	1.12701740199276	0.486826258376742	2.31503001861619	0	NA	NA	NA	0.8125	0
CHOYP_BRAFLDRAFT_262219.2.2|m.65564	23C-29C	0.724458885443923	0.385769984414732	1.87795555567401	1	0.311500353504399	0.796649395771594	NA	0.75	0
CHOYP_BRAFLDRAFT_263599.1.1|m.59010	23C-29C	-0.546339937764038	0.699211936539799	-0.781365290283401	4	0.478248162228225	0.832709819284925	NA	0.75	0.25
CHOYP_BRAFLDRAFT_263840.1.1|m.51673	23C-29C	0.499259923760112	0.18095705178441	2.75899678314236	8	0.0247130369137378	0.725005289458461	NA	0.75	0.5
CHOYP_BRAFLDRAFT_264461.1.1|m.51481	23C-29C	0.336479829806667	0.41416224508023	0.812434821869108	4	0.462126523406666	0.821933519305925	NA	0.75	0.25
CHOYP_BRAFLDRAFT_265104.1.1|m.4645	23C-29C	0.514220417080999	0.15276685714623	3.36604697306027	1	0.183842916479396	0.78208684577604	NA	0.75	0
CHOYP_BRAFLDRAFT_265162.1.3|m.58969	23C-29C	-3.46636807954102	0.965709971214036	-3.58945043839953	1	0.172972527574016	0.78208684577604	NA	0.75	0
CHOYP_BRAFLDRAFT_265208.6.7|m.52336	23C-29C	0.306849327768734	0.353594323539652	0.867800491526624	4	0.434465286117623	0.81945854449035	NA	0.75	0.25
CHOYP_BRAFLDRAFT_266349.1.1|m.9217	23C-29C	0.0951283826545684	0.295004857689742	0.322463783815436	12	0.752650223344765	0.938002625569668	NA	0.75	0.75
CHOYP_BRAFLDRAFT_266781.1.2|m.24881	23C-29C	-0.153640448767712	0.211362377370779	-0.726905377763566	4	0.507543211840585	0.8519024432573	NA	0.75	0.25
CHOYP_BRAFLDRAFT_268046.2.3|m.43260	23C-29C	0.345377621051906	0.495514014568774	0.697008784610208	1	0.612479603802788	0.893075338013898	NA	0.75	0
CHOYP_BRAFLDRAFT_268354.1.1|m.57510	23C-29C	-0.145666153692076	0.00717709708036633	-20.2959709282128	1	0.0313414601921207	0.746160845484124	NA	0.75	0
CHOYP_BRAFLDRAFT_268929.1.1|m.35239	23C-29C	0.517155124450298	0.253983041756988	2.03617974205189	12	0.0644232177981587	0.746160845484124	NA	0.75	0.75
CHOYP_BRAFLDRAFT_270300.1.1|m.59680	23C-29C	0.175148376037221	0.219479695824399	0.798016305696694	12	0.440367992278314	0.819699765100546	NA	0.75	0.75
CHOYP_BRAFLDRAFT_271463.1.1|m.62869	23C-29C	0.170889221640927	0.402746259478817	0.424309891448948	12	0.678847435663128	0.904875178099038	NA	0.75	0.75
CHOYP_BRAFLDRAFT_272416.1.1|m.56641	23C-29C	-0.327697736185125	0.357464351466836	-0.916728436948843	8	0.386086192220872	0.802647809377541	NA	0.7	0.45
CHOYP_BRAFLDRAFT_273832.1.1|m.56325	23C-29C	0.0614381413451355	0.320731938543432	0.191556044041482	8	0.852862547332423	0.965179644297807	NA	0.75	0.5
CHOYP_BRAFLDRAFT_275293.1.1|m.16192	23C-29C	1.4730681024221	0.668408975806885	2.20384249125897	4	0.0922567062048913	0.773164859795017	NA	0.75	0.25
CHOYP_BRAFLDRAFT_275517.1.1|m.9720	23C-29C	-0.00292618203870987	0.532770622032944	-0.00549238624972255	1	0.996503473474761	0.99950504782141	NA	0.75	0
CHOYP_BRAFLDRAFT_275527.1.1|m.12579	23C-29C	-0.116423889555861	0.37688912672231	-0.308907530892081	8	0.765283463222269	0.9409222446768	NA	0.75	0.5
CHOYP_BRAFLDRAFT_275667.1.1|m.17353	23C-29C	0.0296713447129874	0.125268402539229	0.236862162457093	1	0.85193756210581	0.965179644297807	NA	0.75	0
CHOYP_BRAFLDRAFT_275724.1.1|m.54178	23C-29C	-0.200349582024449	0.422801028292349	-0.473862570376521	8	0.648260683600605	0.900695433076107	NA	0.75	0.5
CHOYP_BRAFLDRAFT_275787.2.2|m.62313	23C-29C	-0.795616603385887	0.578206482207646	-1.37600775478709	4	0.240834851775699	0.788087039158866	NA	0.770833333333333	0.208333333333333
CHOYP_BRAFLDRAFT_275793.1.1|m.9519	23C-29C	-1.36775166413165	0.638127738066798	-2.14338224549718	1	0.277905713199752	0.795723604821925	NA	0.75	0
CHOYP_BRAFLDRAFT_275870.1.1|m.12895	23C-29C	-0.192980427779394	0.327245506324828	-0.589711467536055	8	0.571658975525542	0.877588159541521	NA	0.7	0.45
CHOYP_BRAFLDRAFT_276226.2.2|m.64449	23C-29C	0.632456228066552	0.434373879878296	1.45601809262508	1	0.383127341340193	0.802258918615543	NA	0.75	0
CHOYP_BRAFLDRAFT_276229.1.1|m.37508	23C-29C	0.00923483202056907	0.767323793163005	0.0120351175121287	1	0.992338576118622	0.99864091054452	NA	0.75	0
CHOYP_BRAFLDRAFT_276474.1.1|m.6793	23C-29C	0.337205171487758	0.335859484374895	1.0040066967749	8	0.344773250804363	0.798751792124778	NA	0.75	0.5
CHOYP_BRAFLDRAFT_276908.1.1|m.28793	23C-29C	-0.099792409733548	0.233529915563135	-0.427321739456412	8	0.680413995564691	0.904875178099038	NA	0.75	0.5
CHOYP_BRAFLDRAFT_277528.1.1|m.10120	23C-29C	0.18925038328558	0.441438906247827	0.428712514024156	4	0.690211209404142	0.909165473002332	NA	0.75	0.25
CHOYP_BRAFLDRAFT_277744.1.2|m.5416	23C-29C	0.1436630392434	1.48401910741505	0.0968067314804594	1	0.938562365171391	0.989301282237516	NA	0.75	0
CHOYP_BRAFLDRAFT_277775.1.1|m.12736	23C-29C	-0.50757188335209	0.343761603636411	-1.47652291001335	8	0.178048436211216	0.78208684577604	NA	0.75	0.5
CHOYP_BRAFLDRAFT_278045.1.1|m.11086	23C-29C	0.0587125820408794	0.492780892816834	0.119145411067516	1	0.924505563532196	0.983539817096333	NA	0.75	0
CHOYP_BRAFLDRAFT_278625.1.2|m.53120	23C-29C	-0.0174358614505744	0.426454399909401	-0.0408856408898082	8	0.968389032960987	0.995994262403554	NA	0.75	0.5
CHOYP_BRAFLDRAFT_278832.1.1|m.13624	23C-29C	0.165491418497634	0.521456089893083	0.317364053666658	8	0.759092110137028	0.939925710831677	NA	0.75	0.5
CHOYP_BRAFLDRAFT_279226.1.1|m.24471	23C-29C	-0.094377843026578	0.0920935670814694	-1.02480386000347	1	0.492201793847252	0.840497691339358	NA	0.75	0
CHOYP_BRAFLDRAFT_279360.1.1|m.11115	23C-29C	1.70059627765119	0.515822979069934	3.29686025372015	4	0.0300216518331218	0.746160845484124	NA	0.660714285714286	0.160714285714286
CHOYP_BRAFLDRAFT_279625.1.1|m.51890	23C-29C	0.325871967226433	0.383022858581563	0.850789867824665	8	0.419620638969888	0.815709863009711	NA	0.69047619047619	0.44047619047619
CHOYP_BRAFLDRAFT_279923.1.1|m.65663	23C-29C	0.00529304771769645	0.330363688248587	0.016021881054051	12	0.987480239500051	0.998491935539792	NA	0.75	0.75
CHOYP_BRAFLDRAFT_279978.1.1|m.30960	23C-29C	0.461275937846878	0.532154728747861	0.866807928085581	8	0.411290211439102	0.813835982898928	NA	0.557692307692308	0.307692307692308
CHOYP_BRAFLDRAFT_281070.1.1|m.1319	23C-29C	-0.128612201393243	0.269322498979586	-0.477539759509627	8	0.645752234221757	0.900579428080979	NA	0.684210526315789	0.434210526315789
CHOYP_BRAFLDRAFT_281217.1.1|m.15677	23C-29C	0.297588189379198	0.420050287766129	0.708458482344584	8	0.498780497878305	0.84448515589758	NA	0.703703703703704	0.453703703703704
CHOYP_BRAFLDRAFT_281658.1.1|m.6266	23C-29C	0.213755605080768	0.392390367970721	0.544752426483409	8	0.600775252031621	0.886335401851436	NA	0.714285714285714	0.464285714285714
CHOYP_BRAFLDRAFT_281754.1.1|m.27604	23C-29C	0.267862884689033	0.412345825584775	0.649607363695653	8	0.534149157413343	0.866536471941401	NA	0.75	0.5
CHOYP_BRAFLDRAFT_282135.1.1|m.55919	23C-29C	-0.115550254861706	0.0529373482267647	-2.18277376431342	1	0.273489593509405	0.795419902214422	NA	0.75	0
CHOYP_BRAFLDRAFT_283451.1.1|m.41825	23C-29C	2.43609067068672	1.01840021976376	2.39207594756002	1	0.252080181576971	0.788087039158866	NA	0.75	0
CHOYP_BRAFLDRAFT_283789.1.1|m.40987	23C-29C	-0.197961975958502	0.369107826593644	-0.536325598363539	8	0.606321017207139	0.88901404376148	NA	0.733108108108108	0.483108108108108
CHOYP_BRAFLDRAFT_284130.1.1|m.27065	23C-29C	-0.205996981555699	0.60583320303972	-0.340022601141908	4	0.750944705690522	0.937899010022544	NA	0.767857142857143	0.205357142857143
CHOYP_BRAFLDRAFT_284587.1.3|m.284	23C-29C	-0.615464819148168	0.0861608574898887	-7.14320675395314	4	0.00203172166972365	0.53579821465649	NA	0.75	0.25
CHOYP_BRAFLDRAFT_284587.2.3|m.15867	23C-29C	-0.151331422591205	0.292632937309127	-0.517137352967702	1	0.69616474065693	0.909902486698815	NA	0.75	0
CHOYP_BRAFLDRAFT_284587.3.3|m.26954	23C-29C	0.52704147020674	0.470415769617891	1.12037372946669	7	0.299516189837597	0.796649395771594	NA	0.759615384615385	0.447115384615385
CHOYP_BRAFLDRAFT_284846.2.2|m.60100	23C-29C	-1.36083149982532	1.10710060951346	-1.22918503352948	1	0.434777560470612	0.81945854449035	NA	0.75	0
CHOYP_BRAFLDRAFT_285193.1.1|m.63396	23C-29C	0.217520027008419	0.375493735319983	0.579290695284319	1	0.665740959911425	0.90253374372427	NA	0.75	0
CHOYP_BRAFLDRAFT_285264.1.1|m.52913	23C-29C	-0.308616655784078	0.111974703255937	-2.75612836480292	1	0.221579769618357	0.78208684577604	NA	0.75	0
CHOYP_BRAFLDRAFT_285620.6.6|m.66666	23C-29C	-0.191211437990656	0.0371662156748643	-5.14476479562522	1	0.12221733694339	0.781129361328546	NA	0.75	0
CHOYP_BRAFLDRAFT_285738.1.1|m.21025	23C-29C	-0.00427322559238874	0.300446778462385	-0.0142229036844998	12	0.988885880727614	0.998491935539792	NA	0.75	0.75
CHOYP_BRAFLDRAFT_285971.1.1|m.18286	23C-29C	-1.15036748266284	0.00176531392429631	-651.65037607767	1	0.000976933791517087	0.439457383884103	NA	0.75	0
CHOYP_BRAFLDRAFT_286243.1.1|m.11085	23C-29C	-0.54206968244592	0.219265711765021	-2.47220451425089	1	0.244702201769029	0.788087039158866	NA	0.75	0
CHOYP_BRAFLDRAFT_287019.1.1|m.36911	23C-29C	0.0931880012069352	0.482921839183408	0.192967046933538	8	0.851793685301993	0.965179644297807	NA	0.683333333333333	0.433333333333333
CHOYP_BRAFLDRAFT_287353.1.1|m.46293	23C-29C	-0.0440425526298682	0.281058277379059	-0.15670256375502	12	0.878084810520688	0.97328579203094	NA	0.73046875	0.73046875
CHOYP_BRAFLDRAFT_287444.3.5|m.17688	23C-29C	0.600217855073083	0.531508847651244	1.12927161556288	4	0.321919141234253	0.796649395771594	NA	0.75	0.25
CHOYP_BRAFLDRAFT_291364.1.1|m.47990	23C-29C	-0.646258069869354	0.184243110319006	-3.50763764653342	1	0.176804840176307	0.78208684577604	NA	0.75	0
CHOYP_BRAFLDRAFT_57028.1.1|m.55583	23C-29C	-0.0437285890094403	0.617617151635389	-0.0708020962398005	4	0.946953812197659	0.989487368418681	NA	0.765625	0.203125
CHOYP_BRAFLDRAFT_57395.1.1|m.9938	23C-29C	0.0273956986469628	0.127428128340488	0.214989414062189	12	0.833385958507574	0.959513465448639	NA	0.75	0.75
CHOYP_BRAFLDRAFT_57407.1.1|m.28838	23C-29C	0.320537751077183	0.32042212136035	1.0003608668351	8	0.346429264672524	0.798751792124778	NA	0.75	0.5
CHOYP_BRAFLDRAFT_57459.1.1|m.61613	23C-29C	0.795911992140475	0.573211518648095	1.38851360492129	4	0.23730106475845	0.788087039158866	NA	0.770833333333333	0.208333333333333
CHOYP_BRAFLDRAFT_57552.1.1|m.8199	23C-29C	1.17543723014096	0.997802382006659	1.17802608145419	1	0.448079807353662	0.82047801475942	NA	0.75	0
CHOYP_BRAFLDRAFT_57622.1.2|m.629	23C-29C	-1.09830414543614	0.0860050056697751	-12.7702351378615	1	0.0497503202713454	0.746160845484124	NA	0.75	0
CHOYP_BRAFLDRAFT_58194.1.1|m.27050	23C-29C	0.227643573258973	0.42627615173127	0.534028404672478	8	0.607837563378984	0.889262708749845	NA	0.75	0.5
CHOYP_BRAFLDRAFT_58684.1.1|m.13006	23C-29C	0.536476544728169	0.50783596474799	1.05639730536688	8	0.321641159643119	0.796649395771594	NA	0.75	0.5
CHOYP_BRAFLDRAFT_59014.1.1|m.59709	23C-29C	-0.0355862363327901	0.459865814958696	-0.0773839567439611	4	0.942034324519039	0.989301282237516	NA	0.75	0.25
CHOYP_BRAFLDRAFT_59647.1.1|m.25700	23C-29C	-1.31615855484293	0.337148141699591	-3.90379893007289	1	0.15964421305518	0.78208684577604	NA	0.75	0
CHOYP_BRAFLDRAFT_59863.1.1|m.24545	23C-29C	-0.817547654868083	0.794145743281158	-1.02946803125864	4	0.361435253017134	0.798751792124778	NA	0.75	0.25
CHOYP_BRAFLDRAFT_60329.1.1|m.18239	23C-29C	0.270840314604669	0.668449873971879	0.405176700827777	8	0.695966388753376	0.909902486698815	NA	0.697916666666667	0.447916666666667
CHOYP_BRAFLDRAFT_60331.1.1|m.34512	23C-29C	0.508466416236058	0.155608495553139	3.26760061800367	4	0.0308588480202228	0.746160845484124	NA	0.775	0.2125
CHOYP_BRAFLDRAFT_61507.1.1|m.52347	23C-29C	-0.439364583701255	0.436912435487395	-1.00561244774625	4	0.371498158568816	0.798751792124778	NA	0.777777777777778	0.215277777777778
CHOYP_BRAFLDRAFT_63281.2.2|m.46528	23C-29C	-0.414615198560334	0.693862841354347	-0.597546336032419	1	0.657108071083348	0.901451791414952	NA	0.75	0
CHOYP_BRAFLDRAFT_63471.1.1|m.25619	23C-29C	0.0729429263445276	0.549686592015262	0.132699118741652	4	0.900839091537161	0.977818773428842	NA	0.5625	0
CHOYP_BRAFLDRAFT_63907.1.1|m.14584	23C-29C	-0.0745206913591012	0.275931395018654	-0.270069635802274	12	0.79169516508173	0.946317648607435	NA	0.720930232558139	0.720930232558139
CHOYP_BRAFLDRAFT_64737.1.1|m.40499	23C-29C	-1.59122431115169	0.297027028106808	-5.35717009086294	0	NA	NA	NA	0.8125	0
CHOYP_BRAFLDRAFT_66204.1.3|m.2589	23C-29C	1.31368350265055	0.30177131269474	4.35324183375714	1	0.143746586812047	0.78208684577604	NA	0.75	0
CHOYP_BRAFLDRAFT_66627.1.1|m.40620	23C-29C	0.018691752600283	0.244276546784228	0.0765188178986073	12	0.940267315399741	0.989301282237516	NA	0.75	0.75
CHOYP_BRAFLDRAFT_67226.1.1|m.38034	23C-29C	0.990081969121903	0.1827584377118	5.41743506629886	1	0.116205091285939	0.781129361328546	NA	0.75	0
CHOYP_BRAFLDRAFT_67269.3.4|m.37159	23C-29C	-1.15927330552347	0.0978086437512987	-11.8524627380704	1	0.0535851183560494	0.746160845484124	NA	0.75	0
CHOYP_BRAFLDRAFT_67459.2.2|m.56116	23C-29C	0.490653993619428	0.576137119756513	0.851627115827545	4	0.442404379312686	0.82012384479001	NA	0.75	0.25
CHOYP_BRAFLDRAFT_67520.2.2|m.34594	23C-29C	-0.0448365649646938	0.351208821301011	-0.127663550131235	4	0.904576055436436	0.977818773428842	NA	0.75	0.25
CHOYP_BRAFLDRAFT_67608.1.2|m.12709	23C-29C	1.20513580249379	1.00269233433775	1.20189988615974	0	NA	NA	NA	0.8125	0
CHOYP_BRAFLDRAFT_67662.1.1|m.3006	23C-29C	0.892075311883616	0.233316165779837	3.82346122010851	1	0.162855569599729	0.78208684577604	NA	0.75	0
CHOYP_BRAFLDRAFT_68004.1.1|m.24323	23C-29C	0.145561094311702	0.434201196076345	0.335238814694809	1	0.794076099711954	0.946648141838588	NA	0.75	0
CHOYP_BRAFLDRAFT_68867.1.1|m.4095	23C-29C	-0.457518425535881	0.388493385869961	-1.17767365462696	1	0.448173787598757	0.82047801475942	NA	0.75	0
CHOYP_BRAFLDRAFT_69005.1.1|m.26462	23C-29C	-0.0046501393301008	0.277932534318035	-0.0167311802539091	11	0.986950686321613	0.998491935539792	NA	0.759191176470588	0.696691176470588
CHOYP_BRAFLDRAFT_69505.3.4|m.52485	23C-29C	0.617011914545348	0.0861465288686549	7.16235375526375	1	0.0883132663471078	0.773164859795017	NA	0.75	0
CHOYP_BRAFLDRAFT_70886.1.1|m.53762	23C-29C	0.241057304467944	0.339941700432208	0.70911366320007	8	0.498395252502255	0.84448515589758	NA	0.75	0.5
CHOYP_BRAFLDRAFT_71482.1.1|m.56334	23C-29C	0.00837010910397851	0.776179484737613	0.010783728852107	1	0.993135131087121	0.998685439196773	NA	0.75	0
CHOYP_BRAFLDRAFT_71626.2.3|m.48424	23C-29C	-0.195920542110485	0.129299351940299	-1.51524767271027	1	0.371368217202934	0.798751792124778	NA	0.75	0
CHOYP_BRAFLDRAFT_72035.1.1|m.48832	23C-29C	-0.246165026336409	0.198928802612327	-1.23745291332265	7	0.255814928726067	0.789004875364338	NA	0.767857142857143	0.455357142857143
CHOYP_BRAFLDRAFT_72357.1.1|m.59063	23C-29C	2.62270045552787	0.90147394074572	2.90934694502462	0	NA	NA	NA	0.8125	0
CHOYP_BRAFLDRAFT_72748.1.1|m.27724	23C-29C	0.292122912024761	0.392367416918012	0.744513686481268	8	0.477863197550504	0.832709819284925	NA	0.75	0.5
CHOYP_BRAFLDRAFT_73486.1.1|m.16417	23C-29C	0.753208258135333	0.169747069636735	4.43723865011176	8	0.00217592922384235	0.53579821465649	NA	0.75	0.5
CHOYP_BRAFLDRAFT_73991.2.2|m.60726	23C-29C	0.688901991602469	0.662328232932644	1.04012173624573	0	NA	NA	NA	0.8125	0
CHOYP_BRAFLDRAFT_74063.1.5|m.2740	23C-29C	-0.293020755278259	0.755144600858717	-0.388032642946859	8	0.708113113470098	0.916641387652659	NA	0.6875	0.4375
CHOYP_BRAFLDRAFT_76126.1.1|m.8736	23C-29C	-0.250414716047267	0.0446874442556714	-5.60369294369495	1	0.11242374667545	0.781129361328546	NA	0.75	0
CHOYP_BRAFLDRAFT_76176.1.1|m.55550	23C-29C	0.919006473585647	0.247036476661628	3.72012459862126	4	0.020472300169279	0.661264446038688	NA	0.75	0.25
CHOYP_BRAFLDRAFT_76662.3.3|m.61577	23C-29C	0.0274502261177039	0.0220991732350625	1.24213814814355	0	NA	NA	NA	0.8125	0
CHOYP_BRAFLDRAFT_76728.1.1|m.17486	23C-29C	0.0569213459735085	0.271358199666892	0.20976460649939	1	0.868368209859322	0.967442963742204	NA	0.75	0
CHOYP_BRAFLDRAFT_76885.1.1|m.20259	23C-29C	2.24122259135196	0.717889528432484	3.12196027743389	0	NA	NA	NA	0.8125	0
CHOYP_BRAFLDRAFT_77063.1.1|m.8252	23C-29C	-0.0182386387855509	0.352746468376814	-0.0517046672911487	4	0.961243082173802	0.993119315923656	NA	0.75	0.25
CHOYP_BRAFLDRAFT_77132.1.2|m.5217	23C-29C	0.447538914801264	0.449011125576694	0.99672121537403	4	0.375310939398599	0.799182833791664	NA	0.75	0.25
CHOYP_BRAFLDRAFT_77225.1.2|m.29845	23C-29C	0.178029109685854	0.282371325569437	0.630478712124314	1	0.641882683083768	0.900579428080979	NA	0.75	0
CHOYP_BRAFLDRAFT_78229.1.1|m.52210	23C-29C	0.596249993532354	0.259450161957547	2.29812920151469	0	NA	NA	NA	0.8125	0
CHOYP_BRAFLDRAFT_80311.3.3|m.30251	23C-29C	-0.191963933534078	1.0350540765938	-0.185462709509634	1	0.883257222222022	0.973422312281436	NA	0.75	0
CHOYP_BRAFLDRAFT_80432.2.2|m.18322	23C-29C	2.25300367304859	1.02273755617084	2.20291477462106	1	0.271282105826244	0.793903773221917	NA	0.75	0
CHOYP_BRAFLDRAFT_80496.6.10|m.29014	23C-29C	0.488078839343611	0.150636787558771	3.24010387670532	1	0.190576712316454	0.78208684577604	NA	0.75	0
CHOYP_BRAFLDRAFT_80934.1.2|m.23714	23C-29C	-1.16693635759593	0.644004431682891	-1.81200050836068	1	0.321036241767813	0.796649395771594	NA	0.75	0
CHOYP_BRAFLDRAFT_81509.1.1|m.31565	23C-29C	-2.57643305584999	0.96307580982034	-2.67521313439553	1	0.227731592420486	0.78208684577604	NA	0.75	0
CHOYP_BRAFLDRAFT_81532.1.1|m.58865	23C-29C	-0.561812248264552	0.462686276078959	-1.21424013918381	1	0.438594612715864	0.819699765100546	NA	0.75	0
CHOYP_BRAFLDRAFT_81609.1.1|m.94	23C-29C	0.218850916945861	0.448099459915874	0.488398082396592	7	0.64019523835102	0.900579428080979	NA	0.75625	0.44375
CHOYP_BRAFLDRAFT_81733.1.1|m.213	23C-29C	-0.319977335650762	0.114996798462262	-2.78248907734389	1	0.219643917922897	0.78208684577604	NA	0.75	0
CHOYP_BRAFLDRAFT_82353.1.1|m.13454	23C-29C	-0.265104556056556	0.208689134181217	-1.27033233951869	1	0.424551830745451	0.816450668346516	NA	0.75	0
CHOYP_BRAFLDRAFT_83096.1.1|m.27011	23C-29C	-0.0569446358144698	0.198951778941078	-0.286223305554531	8	0.78197921500143	0.943786779948602	NA	0.75	0.5
CHOYP_BRAFLDRAFT_83176.1.1|m.43782	23C-29C	0.64976532923037	0.111472437469453	5.82893264003873	1	0.108164246118087	0.781129361328546	NA	0.75	0
CHOYP_BRAFLDRAFT_83552.1.1|m.55255	23C-29C	0.0740598572528484	0.224456612340508	0.32995177322064	12	0.747125065214285	0.935769055080316	NA	0.717105263157895	0.717105263157895
CHOYP_BRAFLDRAFT_85506.1.1|m.54726	23C-29C	-0.87950286183948	0.510985880884174	-1.72118818687837	1	0.335070339092866	0.796649395771594	NA	0.75	0
CHOYP_BRAFLDRAFT_85822.1.1|m.10102	23C-29C	0.327329735257077	0.310757352884137	1.05332901126597	1	0.483469442908465	0.83485862214328	NA	0.75	0
CHOYP_BRAFLDRAFT_85896.1.1|m.38692	23C-29C	-1.52260807026784	0.52802002797866	-2.88361802505221	1	0.212509543828075	0.78208684577604	NA	0.75	0
CHOYP_BRAFLDRAFT_86801.1.1|m.27107	23C-29C	0.101175227287181	0.38155214397822	0.265167497769208	8	0.797585034557204	0.948120544908862	NA	0.75	0.5
CHOYP_BRAFLDRAFT_86801.1.1|m.27108	23C-29C	1.16760132677912	1.1983231954398	0.974362618717893	1	0.508266134317527	0.852196907559986	NA	0.75	0
CHOYP_BRAFLDRAFT_86827.3.4|m.27276	23C-29C	1.85520940947187	0.341502048795649	5.43249862193947	1	0.115889951921398	0.781129361328546	NA	0.75	0
CHOYP_BRAFLDRAFT_87303.1.1|m.47074	23C-29C	0.0302894908462719	0.102329671367855	0.295999102131259	1	0.816792151044275	0.952072492455263	NA	0.75	0
CHOYP_BRAFLDRAFT_87662.1.1|m.5474	23C-29C	-2.57563982100564	1.80758395392417	-1.4249074381381	1	0.38956863311612	0.802647809377541	NA	0.75	0
CHOYP_BRAFLDRAFT_88506.1.1|m.64174	23C-29C	0.900459504964226	1.20817659016781	0.745304545951481	0	NA	NA	NA	0.8125	0
CHOYP_BRAFLDRAFT_88556.1.1|m.50506	23C-29C	0.572715273576989	0.0380830760678516	15.0385770455254	1	0.0422702190526869	0.746160845484124	NA	0.75	0
CHOYP_BRAFLDRAFT_89330.1.1|m.23864	23C-29C	1.88619654626637	0.869191175727503	2.17005947476128	1	0.274900524164584	0.795419902214422	NA	0.75	0
CHOYP_BRAFLDRAFT_89535.1.1|m.6232	23C-29C	-0.916424206379901	0.34030512258541	-2.69294860864134	1	0.226355380214627	0.78208684577604	NA	0.75	0
CHOYP_BRAFLDRAFT_89961.3.3|m.49198	23C-29C	0.597379712077651	0.508897808491902	1.17386968878479	1	0.449190259148869	0.82047801475942	NA	0.75	0
CHOYP_BRAFLDRAFT_90098.1.4|m.3841	23C-29C	-0.217118453905929	0.306772071229337	-0.707751696677808	4	0.51815829445756	0.856371797816998	NA	0.75	0.25
CHOYP_BRAFLDRAFT_90098.2.4|m.5630	23C-29C	2.10625800121722	0.628559994684589	3.35092595619951	4	0.0285442802646267	0.746160845484124	NA	0.5	0
CHOYP_BRAFLDRAFT_90098.4.4|m.28113	23C-29C	0.888360716298037	0.406076699923051	2.18766729651412	4	0.0939364072585567	0.773164859795017	NA	0.75	0.25
CHOYP_BRAFLDRAFT_90187.1.1|m.30393	23C-29C	-0.945035510252957	0.494464900542272	-1.91122870241457	1	0.306884742910801	0.796649395771594	NA	0.75	0
CHOYP_BRAFLDRAFT_90332.3.4|m.18933	23C-29C	0.590276194377956	0.434245817937114	1.35931348097275	12	0.199044350571079	0.78208684577604	NA	0.75	0.75
CHOYP_BRAFLDRAFT_90405.1.1|m.44167	23C-29C	0.188084845909813	0.287897291591612	0.653305367584408	1	0.631591101231514	0.899925258448609	NA	0.75	0
CHOYP_BRAFLDRAFT_90471.1.2|m.30257	23C-29C	-1.09007476898854	0.637897026444414	-1.70885695307992	1	0.337062157159363	0.796649395771594	NA	0.75	0
CHOYP_BRAFLDRAFT_90929.1.1|m.54454	23C-29C	0.0333564473010983	0.206211476353449	0.161758442793576	1	0.89790570689681	0.977590763579867	NA	0.75	0
CHOYP_BRAFLDRAFT_90953.1.1|m.48786	23C-29C	0.380177394091262	0.323353291472612	1.1757337998938	12	0.26250102955672	0.793903773221917	NA	0.708333333333333	0.708333333333333
CHOYP_BRAFLDRAFT_91394.1.1|m.16068	23C-29C	0.00148090867143935	0.342803284439428	0.00431999557373267	1	0.997249822509405	0.99950504782141	NA	0.75	0
CHOYP_BRAFLDRAFT_91441.1.1|m.47971	23C-29C	0.411363705533792	0.299519416847708	1.37341248144508	8	0.206879732099847	0.78208684577604	NA	0.75	0.5
CHOYP_BRAFLDRAFT_92024.1.1|m.49813	23C-29C	-0.476935434655346	0.56274183212683	-0.847520847797671	4	0.444438586191252	0.82047801475942	NA	0.75	0.25
CHOYP_BRAFLDRAFT_92063.2.2|m.33484	23C-29C	1.67719885453463	0.879758550056555	1.90643086609026	1	0.307542504061831	0.796649395771594	NA	0.75	0
CHOYP_BRAFLDRAFT_92410.1.1|m.36946	23C-29C	-0.122734078835876	0.049530873484732	-2.47793083789869	1	0.244190622379634	0.788087039158866	NA	0.75	0
CHOYP_BRAFLDRAFT_93126.2.3|m.15451	23C-29C	2.27030459296065	0.624867692528543	3.63325647990185	0	NA	NA	NA	0.8125	0
CHOYP_BRAFLDRAFT_94906.1.1|m.59345	23C-29C	0.00891722844826859	0.176996979493086	0.0503806814885048	12	0.960647919221372	0.993025175786474	NA	0.75	0.75
CHOYP_BRAFLDRAFT_96254.1.1|m.47860	23C-29C	-0.502786437792082	0.576217102564533	-0.87256423933681	4	0.432149078060359	0.819021970110877	NA	0.75	0.25
CHOYP_BRAFLDRAFT_97038.1.1|m.6181	23C-29C	-1.53118018923943	0.954111207240211	-1.60482360716462	1	0.354754650160471	0.798751792124778	NA	0.75	0
CHOYP_BRAFLDRAFT_97881.1.1|m.46581	23C-29C	0.181145777300191	0.344921846877101	0.52517919331661	12	0.609025449648183	0.889262708749845	NA	0.680555555555556	0.680555555555556
CHOYP_BRAFLDRAFT_98567.1.2|m.57259	23C-29C	0.272243459299624	0.218124129427037	1.24811253122131	1	0.430022774149352	0.819021970110877	NA	0.75	0
CHOYP_BRAFLDRAFT_98740.1.7|m.20423	23C-29C	-1.05638616532562	0.913187589651908	-1.15681178467208	1	0.453795626814991	0.821933519305925	NA	0.75	0
CHOYP_BRAFLDRAFT_98992.1.1|m.62815	23C-29C	0.357119045027474	0.417090383299775	0.856215005971026	8	0.416785998298802	0.815709863009711	NA	0.75	0.5
CHOYP_BRAFLDRAFT_99018.1.1|m.14650	23C-29C	-0.0286318093680582	0.122825841527583	-0.233109002242239	1	0.85420186521003	0.965179644297807	NA	0.75	0
CHOYP_BRAFLDRAFT_99083.1.1|m.11705	23C-29C	0.373434188710945	0.247754014708363	1.50727805218625	4	0.206219137453191	0.78208684577604	NA	0.75	0.25
CHOYP_BRAFLDRAFT_99539.1.1|m.55866	23C-29C	-2.51596007269747	0.248251676109585	-10.1347153506704	1	0.062613078910102	0.746160845484124	NA	0.75	0
CHOYP_BRAFLDRAFT_99768.1.1|m.31566	23C-29C	-0.292800047946617	0.405365768219929	-0.722310739834746	1	0.601766822998452	0.886335401851436	NA	0.75	0
CHOYP_BRK1.1.3|m.12345	23C-29C	0.0905880600304592	0.148014583388668	0.612021180322389	4	0.573602846106254	0.877687435399772	NA	0.75	0.25
CHOYP_BTKL.1.1|m.55270	23C-29C	0.203924464879794	0.452014406815056	0.4511459409373	12	0.659928669950776	0.901451791414952	NA	0.75	0.75
CHOYP_BTKL.1.1|m.55271	23C-29C	-1.28569028975555	0.640744483866027	-2.00655693826367	1	0.294334564376712	0.796649395771594	NA	0.75	0
CHOYP_BUCC.1.2|m.10972	23C-29C	0.224662992876119	0.161559779176621	1.3905873975633	1	0.396896540826438	0.804810662575497	NA	0.75	0
CHOYP_BUD31.3.3|m.64519	23C-29C	0.490735511600302	0.254315495064462	1.92963276372882	1	0.304385509697708	0.796649395771594	NA	0.75	0
CHOYP_BUP1.1.1|m.13641	23C-29C	0.0542177563313189	0.682865864911518	0.0793973737995295	4	0.940530046160517	0.989301282237516	NA	0.755681818181818	0.193181818181818
CHOYP_BZW1.1.1|m.44089	23C-29C	-0.87168850252943	0.563800622195701	-1.54609354479722	1	0.365493789739895	0.798751792124778	NA	0.75	0
CHOYP_C1QL2.19.32|m.29743	23C-29C	-0.160836426604977	0.306783343450958	-0.524267141741638	4	0.627801888560273	0.899693598585165	NA	0.75	0.25
CHOYP_C1TC.1.1|m.28294	23C-29C	-0.0265328095695665	0.153369377299465	-0.172999395555732	12	0.865535637253005	0.967442963742204	NA	0.75	0.75
CHOYP_C2D1.1.1|m.8807	23C-29C	0.705217982553644	0.287121255984529	2.45616779619982	1	0.246145790433918	0.788087039158866	NA	0.75	0
CHOYP_C9ORF21.1.1|m.8358	23C-29C	-0.380005215244286	0.217590795913301	-1.74642136699431	0	NA	NA	NA	0.8125	0
CHOYP_CA2.1.1|m.27846	23C-29C	-0.151874324320204	0.451418434964142	-0.336438019710621	1	0.793390040949816	0.946648141838588	NA	0.75	0
CHOYP_CACNB2.1.1|m.10659	23C-29C	0.0599322892891934	0.268154279577976	0.223499283261544	1	0.860016491922229	0.965684787811052	NA	0.75	0
CHOYP_CADN.2.3|m.19237	23C-29C	-0.0408481648557171	0.32498751879678	-0.125691488112994	8	0.90307746702017	0.977818773428842	NA	0.75	0.5
CHOYP_CAH1.1.2|m.24247	23C-29C	0.522725758875367	0.0373651478293897	13.989661201453	1	0.0454291771422608	0.746160845484124	NA	0.75	0
CHOYP_CAH2.1.1|m.42306	23C-29C	0.732290729599342	0.476607501510687	1.53646496808847	4	0.19923203202198	0.78208684577604	NA	0.75	0.25
CHOYP_CAL6303_3579.1.1|m.59031	23C-29C	0.977027250155007	0.120375766612641	8.11647790621345	1	0.0780421704745127	0.769337705136085	NA	0.75	0
CHOYP_CAL7507_4591.1.1|m.49532	23C-29C	-0.132104262980373	0.492970735529813	-0.26797587251989	12	0.793268626128329	0.946648141838588	NA	0.703703703703704	0.703703703703704
CHOYP_CALM.15.50|m.30007	23C-29C	0.577073762409036	0.79163356225176	0.728965761339855	1	0.598991466967812	0.886335401851436	NA	0.75	0
CHOYP_CALM.28.50|m.37092	23C-29C	0.425716780725612	0.445542619470876	0.955501813117656	1	0.514484025213876	0.85605010749969	NA	0.75	0
CHOYP_CALM.35.50|m.49987	23C-29C	-0.176607878477232	0.369680423919777	-0.477731216072067	8	0.645621760884525	0.900579428080979	NA	0.75	0.5
CHOYP_CALM.44.50|m.56751	23C-29C	-0.215126041142582	0.404634571738902	-0.531655118390123	12	0.604667613668194	0.887437677700084	NA	0.7	0.7
CHOYP_CALM.45.50|m.57163	23C-29C	0.154380130322622	0.433769326974093	0.35590375050157	4	0.739889633338692	0.933503217962101	NA	0.666666666666667	0.166666666666667
CHOYP_CALM.50.50|m.67046	23C-29C	-0.713563955650038	0.697242343039181	-1.02340880867865	4	0.363968231397236	0.798751792124778	NA	0.75	0.25
CHOYP_CALM.7.50|m.12029	23C-29C	1.60050183899777	1.11762107013214	1.43206126098583	0	NA	NA	NA	0.8125	0
CHOYP_CALX.1.1|m.12010	23C-29C	-0.150998313876006	0.667536599984962	-0.226202299438574	4	0.832132782470562	0.959513465448639	NA	0.75	0.25
CHOYP_CAMK4.1.1|m.30431	23C-29C	0.668726556891503	0.297239602105878	2.24978957095125	1	0.2662719762592	0.793903773221917	NA	0.75	0
CHOYP_CAOG_01521.1.1|m.28103	23C-29C	0.502862985627665	0.599113179063395	0.839345558069345	4	0.448510928085745	0.82047801475942	NA	0.75	0.25
CHOYP_CAOG_03463.1.1|m.16746	23C-29C	0.916298389992093	0.447839349995043	2.04604260434514	4	0.110184414857656	0.781129361328546	NA	0.75	0.25
CHOYP_CAOG_04006.1.1|m.5403	23C-29C	-1.12011538148516	0.194249061726332	-5.76638760326796	1	0.109314641822594	0.781129361328546	NA	0.75	0
CHOYP_CAOG_04686.1.2|m.18448	23C-29C	-0.412884787717445	0.0339166656157374	-12.1735076317722	1	0.0521783542470593	0.746160845484124	NA	0.75	0
CHOYP_CAOG_04686.2.2|m.28117	23C-29C	0.636704895651491	0.213385337376433	2.983826834026	1	0.205867399512886	0.78208684577604	NA	0.75	0
CHOYP_CAPSLB.1.1|m.58887	23C-29C	-0.0855780378427748	0.250437036770381	-0.341714783669313	8	0.741368413726763	0.933503217962101	NA	0.75	0.5
CHOYP_CAPZB.1.1|m.5762	23C-29C	-0.145268685760676	0.158673499034836	-0.91551952055197	12	0.377949536029223	0.800291392490619	NA	0.723404255319149	0.723404255319149
CHOYP_CASP7.17.23|m.52767	23C-29C	0.131977550152754	0.872176668775919	0.151319743897738	1	0.904392187853348	0.977818773428842	NA	0.75	0
CHOYP_CASP7.21.23|m.63852	23C-29C	0.86362045892275	0.578384213886391	1.4931604946818	1	0.375678067044401	0.799182833791664	NA	0.75	0
CHOYP_CAT.1.1|m.57038	23C-29C	0.395703480209633	0.369011438234141	1.07233391491392	12	0.304662357552504	0.796649395771594	NA	0.75	0.75
CHOYP_CATA.1.3|m.11120	23C-29C	0.434639160795918	0.390502888487846	1.11302418908854	1	0.465980072853986	0.824140909437769	NA	0.75	0
CHOYP_CATA.2.3|m.18454	23C-29C	0.423584252212812	0.168245849324266	2.51765053291998	4	0.0655206077731521	0.746160845484124	NA	0.75	0.25
CHOYP_CATA.3.3|m.21642	23C-29C	-0.279506738138679	0.254762815956167	-1.09712532847325	1	0.470536928915139	0.826884966943548	NA	0.75	0
CHOYP_CATL1.1.1|m.56906	23C-29C	0.102070289230184	0.378857022670173	0.269416384341501	1	0.832462179077246	0.959513465448639	NA	0.75	0
CHOYP_CBG11292.1.1|m.12957	23C-29C	0.385891161731847	0.268012266795128	1.43982649132559	1	0.386456289441956	0.802647809377541	NA	0.75	0
CHOYP_CBPC1.1.1|m.30713	23C-29C	-1.73910126414937	0.662800755209445	-2.62386735452619	1	0.231807617317244	0.787382409224156	NA	0.75	0
CHOYP_CBR-LET-2.2.2|m.44681	23C-29C	0.301873937911784	0.421444394458817	0.716284145383935	8	0.494191412174531	0.842591674958345	NA	0.611111111111111	0.361111111111111
CHOYP_CBR-LIN-24.1.1|m.5076	23C-29C	-1.3729223916156	0.216010317818309	-6.35581858071423	1	0.0993488614329117	0.775683005353386	NA	0.75	0
CHOYP_CBR1.1.1|m.62756	23C-29C	3.45577173163149	2.19901723481974	1.57150734287663	1	0.360776571701301	0.798751792124778	NA	0.75	0
CHOYP_CBWD1.1.1|m.6825	23C-29C	-1.80421434055043	0.550207536622942	-3.27915235698937	1	0.188438270932654	0.78208684577604	NA	0.75	0
CHOYP_CCD22.1.1|m.6639	23C-29C	0.594937263219661	0.236789386160257	2.51251659910556	0	NA	NA	NA	0.8125	0
CHOYP_CCDC146.1.1|m.11347	23C-29C	-6.80617243580348	0.395846057887231	-17.1939881683562	1	0.0369840560468582	0.746160845484124	NA	0.75	0
CHOYP_CCDC6.1.1|m.13918	23C-29C	0.284224139756656	0.485659720281494	0.585233091992716	1	0.662915742838249	0.901819349758283	NA	0.75	0
CHOYP_CD109.1.2|m.7033	23C-29C	0.189488931319858	0.213107136188368	0.889172154011616	12	0.391386973408051	0.802647809377541	NA	0.75	0.75
CHOYP_CD82.2.3|m.17728	23C-29C	0.701167164082704	0.113017445109797	6.20406135885941	1	0.101738341569136	0.775683005353386	NA	0.75	0
CHOYP_CDC42.1.11|m.324	23C-29C	0.869739751837623	0.275021072153575	3.16244768092516	8	0.0133456434323023	0.612606754768067	NA	0.716216216216216	0.466216216216216
CHOYP_CDC42.1.11|m.325	23C-29C	0.916888517710795	0.495533362315088	1.8503063313985	1	0.315433902753957	0.796649395771594	NA	0.75	0
CHOYP_CDC42.11.11|m.60003	23C-29C	0.48424801649103	0.141516680582385	3.42184408578691	1	0.181005317784745	0.78208684577604	NA	0.75	0
CHOYP_CDHR2.3.3|m.47139	23C-29C	0.641536348797239	0.329327706001939	1.94801815063037	1	0.301926055644711	0.796649395771594	NA	0.75	0
CHOYP_CDK5.1.1|m.25495	23C-29C	0.382780605667438	0.360840796792184	1.06080190785049	4	0.348583935610206	0.798751792124778	NA	0.5	0
CHOYP_CDPK5.1.1|m.6214	23C-29C	0.128470857376755	0.118678023164409	1.08251598696398	12	0.30029646464058	0.796649395771594	NA	0.75	0.75
CHOYP_CEBPZ.1.1|m.12869	23C-29C	-0.232139169276129	0.221384493777611	-1.04857917243889	4	0.353547856912064	0.798751792124778	NA	0.75	0.25
CHOYP_CELA1.2.3|m.27287	23C-29C	-0.101227402576292	0.857728377867225	-0.118018017344836	1	0.92521333222007	0.983904958101642	NA	0.75	0
CHOYP_CELE_F01D5.5.1.1|m.4263	23C-29C	0.67883247797073	0.370831045155555	1.83057078645067	1	0.318297732051035	0.796649395771594	NA	0.75	0
CHOYP_CEP290.1.1|m.58767	23C-29C	0.143429354959355	0.636792531562891	0.225237181421293	1	0.858963138766112	0.965684787811052	NA	0.75	0
CHOYP_CEP63.2.2|m.35716	23C-29C	0.226796175992074	0.519331029001706	0.436708309973385	1	0.737874515650928	0.933503217962101	NA	0.75	0
CHOYP_CEP76.1.1|m.6264	23C-29C	-0.437933572943844	0.858284421642485	-0.510242947327156	1	0.699637476295687	0.911792152835374	NA	0.75	0
CHOYP_CERS6.1.1|m.5214	23C-29C	-0.640381162563145	0.00706238070984526	-90.6749705054029	1	0.00702061396810305	0.598152129127351	NA	0.75	0
CHOYP_CG057.1.1|m.45912	23C-29C	0.694997607409391	0.187687504878829	3.7029508589721	1	0.167916739402226	0.78208684577604	NA	0.75	0
CHOYP_CG14207.1.1|m.41523	23C-29C	0.878795172027795	0.580041941063915	1.51505453280828	7	0.173533769863206	0.78208684577604	NA	0.7625	0.45
CHOYP_CG17147.1.1|m.28107	23C-29C	-0.575688427321462	0.601908340202706	-0.956438694847767	8	0.366856440296757	0.798751792124778	NA	0.75	0.5
CHOYP_CH60.1.1|m.26967	23C-29C	0.328663310132363	0.24953606062969	1.3170974539832	12	0.212402819261597	0.78208684577604	NA	0.75	0.75
CHOYP_CHAT.1.1|m.36652	23C-29C	0.459892272970329	0.268855363139871	1.71055644045706	1	0.336786373154616	0.796649395771594	NA	0.75	0
CHOYP_CHD5.2.2|m.28708	23C-29C	0.197657141904077	0.257610615672849	0.767270950336499	12	0.457751637935015	0.821933519305925	NA	0.75	0.75
CHOYP_CHER.1.1|m.63350	23C-29C	0.368511878298094	0.491267425580313	0.750124797838543	12	0.467632708791956	0.824140909437769	NA	0.75	0.75
CHOYP_CHGG_10233.1.1|m.39238	23C-29C	-0.0123984921088659	0.918806622843048	-0.0134941257503145	7	0.989610114261432	0.998491935539792	NA	0.753289473684211	0.440789473684211
CHOYP_CHLE.2.3|m.29786	23C-29C	1.22927726848845	0.455326699389218	2.69976979197008	4	0.0541072244368537	0.746160845484124	NA	0.75	0.25
CHOYP_CHLREDRAFT_64643.1.1|m.35271	23C-29C	0.157129460101132	0.0661161898648421	2.37656556468761	1	0.253557265944362	0.788087039158866	NA	0.75	0
CHOYP_CHRD1.1.1|m.42143	23C-29C	0.0901709188345023	0.0713570210985983	1.26365867641683	1	0.42618259543693	0.816450668346516	NA	0.75	0
CHOYP_CHTOP.1.1|m.35404	23C-29C	0.557662105575514	0.118945644985161	4.68837766733775	1	0.133782072856015	0.78208684577604	NA	0.75	0
CHOYP_CISD2.1.1|m.26823	23C-29C	0.0198836204902024	0.307211031938916	0.0647230028319946	1	0.958853447850828	0.992693143327483	NA	0.75	0
CHOYP_CISY.1.1|m.36666	23C-29C	0.0558726267518423	0.371824263212356	0.150266220577253	12	0.883050788169442	0.973422312281436	NA	0.736666666666667	0.736666666666667
CHOYP_CLC10.1.5|m.2776	23C-29C	-0.286625789478869	0.232104078193396	-1.23490199616417	1	0.433332113122761	0.819021970110877	NA	0.75	0
CHOYP_CLEC17A.1.1|m.28486	23C-29C	1.40086650109171	0.190588512728076	7.35021476918921	1	0.0860838711116501	0.769337705136085	NA	0.75	0
CHOYP_CLH1.2.2|m.22327	23C-29C	-0.0918336962564581	0.145074977913119	-0.633008514476247	12	0.538604516880939	0.86891428037158	NA	0.725728155339806	0.725728155339806
CHOYP_CLK2.1.1|m.3082	23C-29C	2.79615673039275	1.85695091414004	1.50577848294265	1	0.373205188947596	0.798795245812499	NA	0.75	0
CHOYP_CLU.1.1|m.8566	23C-29C	-0.0952354131064705	0.292228223471414	-0.325893960464043	8	0.752865704848734	0.938002625569668	NA	0.75	0.5
CHOYP_CML8.1.1|m.37436	23C-29C	-0.195276932199171	0.0183745226122735	-10.6275921459169	1	0.0597266854861416	0.746160845484124	NA	0.75	0
CHOYP_CN166.1.1|m.14529	23C-29C	-1.20376430734689	0.458781630901604	-2.62382847582898	1	0.231810756476719	0.787382409224156	NA	0.75	0
CHOYP_CNA1.1.1|m.65403	23C-29C	0.186072134589329	0.404991476980104	0.459447038186608	8	0.65814038084719	0.901451791414952	NA	0.7	0.45
CHOYP_CNOT1.1.1|m.12104	23C-29C	-0.0519775945768638	0.323615908335548	-0.160615078672121	8	0.876378277777803	0.972955662730048	NA	0.75	0.5
CHOYP_CNOT7.1.2|m.7497	23C-29C	0.244631887835762	0.503246203806815	0.486107765911079	1	0.711947261377443	0.918520869243652	NA	0.75	0
CHOYP_CO2A1.1.1|m.62996	23C-29C	1.36980788905021	0.81472592609765	1.68131127925592	1	0.34158972739168	0.798751792124778	NA	0.75	0
CHOYP_CO6A5.1.6|m.5838	23C-29C	-0.163278744998166	0.0955106032845545	-1.70953527025382	12	0.113060058999306	0.781129361328546	NA	0.75	0.75
CHOYP_CO6A5.1.6|m.5840	23C-29C	1.97934199230582	0.71464350152629	2.76969144486512	0	NA	NA	NA	0.8125	0
CHOYP_CO9A1.1.1|m.62338	23C-29C	1.44318839365275	0.914460527730971	1.57818555299888	1	0.359554929072038	0.798751792124778	NA	0.75	0
CHOYP_COG2.2.2|m.62723	23C-29C	0.315613298901635	0.374689645261829	0.842332588831186	1	0.55434969596975	0.875003710492194	NA	0.75	0
CHOYP_COG5.1.1|m.13833	23C-29C	-0.322082927308369	0.307042583067204	-1.0489845548162	1	0.484783390822831	0.836592309354744	NA	0.75	0
CHOYP_contig_001317|m.1351	23C-29C	0.610259290462082	0.0570264239203925	10.7013424393223	1	0.0593174543174981	0.746160845484124	NA	0.75	0
CHOYP_contig_001544|m.1660	23C-29C	0.168661022717956	0.0218151315819562	7.7313777404606	1	0.0818877141914984	0.769337705136085	NA	0.75	0
CHOYP_contig_002245|m.2431	23C-29C	1.00824527745229	0.423337143555919	2.38166032156615	0	NA	NA	NA	0.8125	0
CHOYP_contig_002279|m.2484	23C-29C	0.414259181413386	0.572121991332976	0.724074913548091	7	0.492503320248489	0.840497691339358	NA	0.784090909090909	0.409090909090909
CHOYP_contig_002369|m.2605	23C-29C	0.141633378708455	0.634266302838542	0.22330270120705	1	0.860135690958788	0.965684787811052	NA	0.75	0
CHOYP_contig_002999|m.3300	23C-29C	0.245311455053739	0.145068006782263	1.69101003381079	12	0.11661935067995	0.781129361328546	NA	0.75	0.75
CHOYP_contig_003549|m.4007	23C-29C	-1.31626159444904	0.816620308140576	-1.61184038815559	1	0.353509218001316	0.798751792124778	NA	0.75	0
CHOYP_contig_004148|m.4752	23C-29C	0.0503081230052871	0.191158556117171	0.263174843057774	1	0.836172544366839	0.9596633882653	NA	0.75	0
CHOYP_contig_004572|m.5255	23C-29C	1.48010640122997	0.266425840410201	5.55541609233973	4	0.00513863499827472	0.598152129127351	NA	0.75	0.25
CHOYP_contig_004594|m.5279	23C-29C	0.359566648776785	0.440374738996168	0.81650153139214	4	0.460048227390953	0.821933519305925	NA	0.75	0.25
CHOYP_contig_004795|m.5507	23C-29C	-0.135644887850939	0.26638119127133	-0.509213459116841	4	0.637407819588105	0.900579428080979	NA	0.75	0.25
CHOYP_contig_004820|m.5529	23C-29C	1.96656255729243	0.28724454412165	6.84630081767396	1	0.0923344584423886	0.773164859795017	NA	0.75	0
CHOYP_contig_004972|m.5699	23C-29C	1.20558130443737	0.981632268646329	1.2281394397312	4	0.28671791395332	0.796649395771594	NA	0.75	0.25
CHOYP_contig_004993|m.5721	23C-29C	0.394436564813395	0.783378942660354	0.503506723673078	3	0.649253859973453	0.90140749386232	NA	0.625	0
CHOYP_contig_005396|m.6126	23C-29C	0.620380029166601	0.19476934118713	3.18520371525287	1	0.193664083996217	0.78208684577604	NA	0.75	0
CHOYP_contig_005583|m.6332	23C-29C	-1.09657043526436	0.624187610607693	-1.75679622060548	1	0.329436779588452	0.796649395771594	NA	0.75	0
CHOYP_contig_005956|m.6807	23C-29C	-0.770764039804632	1.03711301718127	-0.743182302252328	1	0.593121352876153	0.884636741297271	NA	0.75	0
CHOYP_contig_006496|m.7399	23C-29C	0.868683379345619	0.385250782403166	2.25485169407531	1	0.265741319615808	0.793903773221917	NA	0.75	0
CHOYP_contig_007164|m.8244	23C-29C	-0.160570698968589	0.338888972075826	-0.473815060977144	8	0.648293124229067	0.900695433076107	NA	0.75	0.5
CHOYP_contig_008000|m.9261	23C-29C	-0.0696007979055295	0.149189100976796	-0.466527363257955	4	0.665113396355793	0.90253374372427	NA	0.75	0.25
CHOYP_contig_008452|m.9831	23C-29C	-1.23886845679493	0.214008646487259	-5.78887104390283	1	0.108898323123855	0.781129361328546	NA	0.75	0
CHOYP_contig_009870|m.11509	23C-29C	0.324860929185183	0.533147329680033	0.609326749099816	8	0.559210814150382	0.876216347661301	NA	0.625	0.375
CHOYP_contig_010011|m.11666	23C-29C	0.299204926061709	0.309912751755201	0.965448902528702	4	0.388992014241487	0.802647809377541	NA	0.75	0.25
CHOYP_contig_010226|m.11916	23C-29C	0.0922404133146628	0.798386392655397	0.115533548872089	4	0.913589956741596	0.980804581374964	NA	0.75	0.25
CHOYP_contig_010276|m.11960	23C-29C	-0.541146231538008	0.227645342970706	-2.37714606622831	1	0.253501688547743	0.788087039158866	NA	0.75	0
CHOYP_contig_012045|m.13814	23C-29C	-0.866928452864606	0.0179147711514251	-48.3918240170007	1	0.0131536512711101	0.612606754768067	NA	0.75	0
CHOYP_contig_012068|m.13831	23C-29C	0.99973408627924	0.44201254775111	2.26177761551279	1	0.265018500585182	0.793903773221917	NA	0.75	0
CHOYP_contig_012255|m.14080	23C-29C	0.137378100335081	0.301915493932047	0.455021696786457	4	0.672696020908771	0.902983281227131	NA	0.75	0.25
CHOYP_contig_013598|m.15535	23C-29C	-1.20631921789649	0.263476307085024	-4.5784732268439	1	0.136896467553398	0.78208684577604	NA	0.75	0
CHOYP_contig_013622|m.15553	23C-29C	-0.304413465514067	0.30861169858882	-0.986396390370325	1	0.50435974990727	0.849199603867574	NA	0.75	0
CHOYP_contig_014357|m.16429	23C-29C	-0.863089840082324	1.40012054439717	-0.616439665524608	1	0.648318586114024	0.900695433076107	NA	0.75	0
CHOYP_contig_014947|m.17245	23C-29C	0.974054592250184	0.681289390425514	1.42972223836014	4	0.22601709937074	0.78208684577604	NA	0.75	0.25
CHOYP_contig_015430|m.17979	23C-29C	-1.16587076733805	0.693281842509151	-1.68166926616524	4	0.167925695601544	0.78208684577604	NA	0.625	0.125
CHOYP_contig_015543|m.18138	23C-29C	1.04010536918034	0.212984378233983	4.88348196146896	1	0.128584276987018	0.781129361328546	NA	0.75	0
CHOYP_contig_015685|m.18346	23C-29C	1.82981764038163	1.47393404981871	1.24145150226138	1	0.431686073240434	0.819021970110877	NA	0.75	0
CHOYP_contig_015692|m.18358	23C-29C	0.29627069699405	0.637687656893721	0.464601586358488	4	0.666379217825378	0.90253374372427	NA	0.660714285714286	0.160714285714286
CHOYP_contig_015712|m.18387	23C-29C	0.903741764247222	0.377541017765654	2.39375782158904	0	NA	NA	NA	0.8125	0
CHOYP_contig_016017|m.18760	23C-29C	0.568739739908217	0.443420294816962	1.28262000308981	4	0.268906546344371	0.793903773221917	NA	0.75	0.25
CHOYP_contig_016375|m.19279	23C-29C	-1.36095007104387	0.211855442222405	-6.42395615032233	1	0.0983118496151696	0.773164859795017	NA	0.75	0
CHOYP_contig_016405|m.19312	23C-29C	-0.413388193471905	0.571315763212764	-0.723572182127862	1	0.601239412163205	0.886335401851436	NA	0.75	0
CHOYP_contig_016762|m.19724	23C-29C	-0.30714679675824	0.264914800044826	-1.15941727946596	0	NA	NA	NA	0.8125	0
CHOYP_contig_018645|m.21889	23C-29C	0.279935810874228	0.344700269435254	0.812113699048933	4	0.462290947960034	0.821933519305925	NA	0.75	0.25
CHOYP_contig_019122|m.22406	23C-29C	-0.145898763179492	0.794905398302037	-0.18354229760062	1	0.884439546396152	0.973929961535379	NA	0.75	0
CHOYP_contig_019436|m.22745	23C-29C	1.25885822411524	1.19059288514001	1.05733726433886	3	0.367966386941228	0.798751792124778	NA	0.8125	0.1875
CHOYP_contig_019571|m.22867	23C-29C	1.39127459606321	0.848535994824861	1.63961765269648	4	0.176427961690292	0.78208684577604	NA	0.75	0.25
CHOYP_contig_020023|m.23276	23C-29C	0.0636455784192478	0.260819264347228	0.244021769551948	12	0.811336102457673	0.952072492455263	NA	0.703703703703704	0.703703703703704
CHOYP_contig_021278|m.24464	23C-29C	0.160149478060666	0.203819033977409	0.785743484970186	1	0.576019322453778	0.87777996462142	NA	0.75	0
CHOYP_contig_021858|m.25098	23C-29C	-0.162833310053621	0.513657168548277	-0.317007763200947	1	0.804566452570706	0.949219208123053	NA	0.75	0
CHOYP_contig_022641|m.25871	23C-29C	-0.626892920724608	0.0399702670859992	-15.6839812797797	1	0.0405355748684992	0.746160845484124	NA	0.75	0
CHOYP_contig_023445|m.26685	23C-29C	0.0171921272422466	0.474229271979267	0.0362527753094884	1	0.976930869202457	0.997801819441582	NA	0.75	0
CHOYP_contig_023474|m.26716	23C-29C	0.277102080546276	0.251078367822206	1.1036477692196	4	0.331673361357121	0.796649395771594	NA	0.653846153846154	0.153846153846154
CHOYP_contig_023538|m.26787	23C-29C	-1.34585883913294	0.822077015054143	-1.63714447002791	1	0.349082277740034	0.798751792124778	NA	0.75	0
CHOYP_contig_023673|m.26924	23C-29C	1.40281797326143	1.56410932134697	0.896879747544345	1	0.534574587517313	0.866536471941401	NA	0.75	0
CHOYP_contig_023710|m.26965	23C-29C	0.823722816484576	0.8697915281686	0.9470347661571	8	0.371344810735977	0.798751792124778	NA	0.75	0.5
CHOYP_contig_023724|m.26984	23C-29C	-0.783943620047065	0.425471994034087	-1.84252696073871	4	0.139189966448099	0.78208684577604	NA	0.75	0.25
CHOYP_contig_023752|m.27015	23C-29C	3.09545500362267	0.710058202019858	4.35943841619916	1	0.143549123199418	0.78208684577604	NA	0.75	0
CHOYP_contig_023811|m.27063	23C-29C	0.414790846219319	0.170439227776126	2.43365832872789	1	0.248199531366675	0.788087039158866	NA	0.75	0
CHOYP_contig_023874|m.27181	23C-29C	0.278340984051525	0.573357248546833	0.485458210839711	4	0.652742346277821	0.901451791414952	NA	0.638888888888889	0.138888888888889
CHOYP_contig_024012|m.27306	23C-29C	-2.64892032776737	3.13762040820179	-0.84424499561612	0	NA	NA	NA	0.8125	0
CHOYP_contig_024035|m.27331	23C-29C	0.244738880514293	0.251269402703116	0.974009878964296	8	0.358578629381334	0.798751792124778	NA	0.75	0.5
CHOYP_contig_024166|m.27453	23C-29C	-0.219523597226122	0.241407553056747	-0.909348503998623	1	0.530202569501393	0.864287390029247	NA	0.75	0
CHOYP_contig_024175|m.27461	23C-29C	-0.149266659774644	0.309242540129799	-0.482684755182751	8	0.64225058347787	0.900579428080979	NA	0.75	0.5
CHOYP_contig_024357|m.27696	23C-29C	-0.285161095913778	0.191387341995403	-1.48996842184384	1	0.376308233248513	0.799182833791664	NA	0.75	0
CHOYP_contig_024372|m.27722	23C-29C	-0.270052781008035	0.510545451908536	-0.528949538182185	4	0.62483192759466	0.899077830123106	NA	0.75	0.25
CHOYP_contig_024602|m.27966	23C-29C	1.57625997802925	0.854043190706433	1.84564433647135	1	0.316106136518582	0.796649395771594	NA	0.75	0
CHOYP_contig_024653|m.28033	23C-29C	0.352805547213702	0.712541263865645	0.495137004837696	1	0.707314282297208	0.916046664069176	NA	0.75	0
CHOYP_contig_025032|m.28479	23C-29C	0.354542324974632	0.585003555653972	0.606051572760598	7	0.563608354383662	0.877435107850004	NA	0.753125	0.440625
CHOYP_contig_025391|m.28934	23C-29C	-0.534688339931968	0.738864701127244	-0.723662044101206	1	0.6012018648455	0.886335401851436	NA	0.75	0
CHOYP_contig_025392|m.28935	23C-29C	-0.58880640813932	0.71029643505216	-0.828958698203352	1	0.559363011122794	0.876216347661301	NA	0.75	0
CHOYP_contig_025562|m.29145	23C-29C	1.16374904375195	0.90365539479982	1.28782393205293	0	NA	NA	NA	0.8125	0
CHOYP_contig_025679|m.29295	23C-29C	0.188046236153973	0.333038218332812	0.564638608431584	1	0.672769443260739	0.902983281227131	NA	0.75	0
CHOYP_contig_025684|m.29301	23C-29C	-1.93474999044527	0.743185109305933	-2.60332179186441	1	0.23347791023057	0.788087039158866	NA	0.75	0
CHOYP_contig_025759|m.29400	23C-29C	1.24079484277093	0.444100729070865	2.79394912358484	4	0.0491136884396337	0.746160845484124	NA	0.5	0
CHOYP_contig_025959|m.29617	23C-29C	0.279668824032574	0.19026559863408	1.46988644316325	4	0.215535787384736	0.78208684577604	NA	0.75	0.25
CHOYP_contig_025962|m.29619	23C-29C	-0.124001282891298	0.379435726306803	-0.32680444748377	4	0.760201631082114	0.94075387541982	NA	0.5	0
CHOYP_contig_026030|m.29686	23C-29C	0.778200725394328	0.426304851638121	1.82545594403632	1	0.319047729417173	0.796649395771594	NA	0.75	0
CHOYP_contig_027593|m.31285	23C-29C	3.49679312869811	1.4281009951497	2.44856150970721	8	0.0400264274142299	0.746160845484124	NA	0.645833333333333	0.395833333333333
CHOYP_contig_028562|m.32496	23C-29C	0.120816046501005	0.616451102991921	0.195986422791085	1	0.876792817822612	0.972955662730048	NA	0.75	0
CHOYP_contig_029222|m.33159	23C-29C	1.07910155562523	0.60996672715121	1.76911544120623	4	0.151595908900112	0.78208684577604	NA	0.75	0.25
CHOYP_contig_030366|m.34550	23C-29C	0.142008395449153	0.320572253088586	0.442984051429776	8	0.669511250015519	0.902983281227131	NA	0.75	0.5
CHOYP_contig_030748|m.35048	23C-29C	-0.600269865631537	0.372421454261492	-1.61180259290343	1	0.353515905443052	0.798751792124778	NA	0.75	0
CHOYP_contig_030916|m.35249	23C-29C	0.389565212906824	0.162260119767809	2.4008685157159	1	0.251250065916296	0.788087039158866	NA	0.75	0
CHOYP_contig_030938|m.35279	23C-29C	-0.107194733215728	0.10628814285271	-1.0085295531438	1	0.49729650503259	0.84448515589758	NA	0.75	0
CHOYP_contig_030959|m.35312	23C-29C	0.0142427207503145	0.500445828176962	0.0284600649029251	4	0.978658552424249	0.998212169327335	NA	0.770833333333333	0.208333333333333
CHOYP_contig_032494|m.37075	23C-29C	0.127068513193692	0.222725547347698	0.570516111451393	1	0.669939392782693	0.902983281227131	NA	0.75	0
CHOYP_contig_032534|m.37120	23C-29C	-0.810601301190104	0.654348704091045	-1.23879102399402	1	0.432353441194555	0.819021970110877	NA	0.75	0
CHOYP_contig_032567|m.37185	23C-29C	-2.53683426409386	1.60458666063855	-1.58098925182659	1	0.359044244803161	0.798751792124778	NA	0.75	0
CHOYP_contig_032576|m.37192	23C-29C	-0.144013103865078	0.460293407344339	-0.312872401749051	4	0.770011313599704	0.942129632103071	NA	0.75	0.25
CHOYP_contig_033285|m.37973	23C-29C	-1.92214264383654	0.612554911847621	-3.13791075160735	1	0.196402398231902	0.78208684577604	NA	0.75	0
CHOYP_contig_033346|m.38026	23C-29C	-0.736109917079979	0.19275458925214	-3.81889697120043	1	0.163041815076733	0.78208684577604	NA	0.75	0
CHOYP_contig_033673|m.38294	23C-29C	1.43602727063576	0.627075305857513	2.29003958092724	4	0.0838534245666192	0.769337705136085	NA	0.5	0
CHOYP_contig_033976|m.38613	23C-29C	0.115985166078165	0.411625887467	0.281773254816154	4	0.792094303603065	0.946375619931241	NA	0.75	0.25
CHOYP_contig_034847|m.39553	23C-29C	-0.0200516907926342	0.309267742777845	-0.064836023998267	1	0.958781797016271	0.992693143327483	NA	0.75	0
CHOYP_contig_034994|m.39716	23C-29C	-1.87976627909022	0.124351010122934	-15.1166144708585	1	0.0420526407666317	0.746160845484124	NA	0.75	0
CHOYP_contig_035545|m.40311	23C-29C	1.22096670618703	0.642203258247196	1.90121537146898	0	NA	NA	NA	0.8125	0
CHOYP_contig_035697|m.40446	23C-29C	0.745927113828571	0.575932612218433	1.29516387508486	4	0.264958646526377	0.793903773221917	NA	0.75	0.25
CHOYP_contig_035767|m.40509	23C-29C	-0.639047112024539	0.365062877866523	-1.75051244804516	1	0.330418394909315	0.796649395771594	NA	0.75	0
CHOYP_contig_035889|m.40603	23C-29C	1.72763643842938	0.553506422087264	3.12125816339129	1	0.197384530255351	0.78208684577604	NA	0.75	0
CHOYP_contig_036492|m.41129	23C-29C	1.07292426911435	0.00349484046160728	307.002359879087	1	0.00207365676639926	0.53579821465649	NA	0.75	0
CHOYP_contig_036657|m.41264	23C-29C	1.22997296221317	0.382246624791534	3.21774708379429	0	NA	NA	NA	0.8125	0
CHOYP_contig_036819|m.41434	23C-29C	-0.119315932461479	1.07087964605308	-0.111418620104733	1	0.929360052666351	0.985983798013554	NA	0.75	0
CHOYP_contig_036886|m.41498	23C-29C	0.11811191922979	0.164019701034156	0.720108124116101	4	0.51129179519474	0.854290664391252	NA	0.75	0.25
CHOYP_contig_037033|m.41720	23C-29C	0.364313128933297	0.246371000206832	1.47871757888489	1	0.378544242428663	0.800291392490619	NA	0.75	0
CHOYP_contig_037404|m.42124	23C-29C	-0.464885720162485	0.260178562931072	-1.78679486474697	1	0.324822806021571	0.796649395771594	NA	0.75	0
CHOYP_contig_037440|m.42158	23C-29C	0.471724510367874	0.610587806151313	0.772574403903136	1	0.581236045166151	0.87802607957783	NA	0.75	0
CHOYP_contig_037467|m.42206	23C-29C	-0.215072189960026	1.02862897756725	-0.209086263998396	1	0.868781911547025	0.967442963742204	NA	0.75	0
CHOYP_contig_037644|m.42447	23C-29C	0.00289652375007954	0.48836858213157	0.00593101984045974	1	0.996224239772145	0.99950504782141	NA	0.75	0
CHOYP_contig_038058|m.42964	23C-29C	0.276549058589223	0.55389388808318	0.499281657622647	4	0.643793049686819	0.900579428080979	NA	0.5	0
CHOYP_contig_038370|m.43386	23C-29C	0.759196942622211	0.491450592686225	1.54480827558373	4	0.197279511179197	0.78208684577604	NA	0.75	0.25
CHOYP_contig_038513|m.43619	23C-29C	0.267347545636917	0.650740367215467	0.410835963321138	0	NA	NA	NA	0.8125	0
CHOYP_contig_038579|m.43695	23C-29C	0.74247299634419	0.275964208772133	2.69046844751255	4	0.0546315003422451	0.746160845484124	NA	0.75	0.25
CHOYP_contig_038703|m.43817	23C-29C	-0.0929984992617724	0.149810357318757	-0.62077483110127	8	0.552018961195615	0.875003710492194	NA	0.75	0.5
CHOYP_contig_038921|m.44081	23C-29C	0.262760081634028	0.161823753072214	1.62374235330441	4	0.179753530038164	0.78208684577604	NA	0.75	0.25
CHOYP_contig_039058|m.44237	23C-29C	1.50373687997214	0.533120730847723	2.82063103714056	1	0.216899710627813	0.78208684577604	NA	0.75	0
CHOYP_contig_039285|m.44499	23C-29C	-1.09895606158206	0.749246580412888	-1.46674818452486	8	0.180620576693178	0.78208684577604	NA	0.75	0.5
CHOYP_contig_039363|m.44567	23C-29C	-0.333872990785213	0.196235997009941	-1.70138504592661	1	0.33827952144854	0.796649395771594	NA	0.75	0
CHOYP_contig_039366|m.44569	23C-29C	0.424031066791194	0.363338166864011	1.16704245648352	12	0.26586119208097	0.793903773221917	NA	0.708333333333333	0.708333333333333
CHOYP_contig_039715|m.44911	23C-29C	-0.164455129845711	0.169425960356205	-0.970660750571853	4	0.386682520919309	0.802647809377541	NA	0.75	0.25
CHOYP_contig_040147|m.45456	23C-29C	-0.0517995140039076	0.0449114403435153	-1.15337013481882	0	NA	NA	NA	0.8125	0
CHOYP_contig_040482|m.45928	23C-29C	-0.272181283550353	0.331821685565694	-0.820263700024109	1	0.562657936450498	0.877388942704786	NA	0.75	0
CHOYP_contig_041542|m.47471	23C-29C	-0.0753578379508006	0.502700754331746	-0.149905957573061	1	0.905272268104411	0.977818773428842	NA	0.75	0
CHOYP_contig_042054|m.48295	23C-29C	-0.126217534990037	0.420008115916258	-0.30051213347316	4	0.77875814506691	0.943786779948602	NA	0.75	0.25
CHOYP_contig_042690|m.49166	23C-29C	0.154108421339991	0.204311221922218	0.754282706011423	4	0.492651851685389	0.840497691339358	NA	0.75	0.25
CHOYP_contig_043238|m.49940	23C-29C	0.167950635248538	0.251060351398094	0.668965188303375	1	0.624653947792787	0.899077830123106	NA	0.75	0
CHOYP_contig_043510|m.50295	23C-29C	-0.348658798274585	0.769715283607311	-0.452971125427803	1	0.729231625939084	0.93064277825849	NA	0.75	0
CHOYP_contig_043593|m.50374	23C-29C	-0.0880599326491609	0.431302327408366	-0.204172171243083	1	0.871782215242343	0.969485042826157	NA	0.75	0
CHOYP_contig_043813|m.50619	23C-29C	0.3056107925809	0.0690882058338471	4.42348717689782	1	0.141538931280013	0.78208684577604	NA	0.75	0
CHOYP_contig_043818|m.50622	23C-29C	0.145066878333246	0.24001923009435	0.604396898849401	12	0.556834815964466	0.875669281861403	NA	0.75	0.75
CHOYP_contig_044466|m.51478	23C-29C	0.454091203523788	0.310922344660959	1.46046500459446	1	0.382221848535478	0.802258918615543	NA	0.75	0
CHOYP_contig_044710|m.51822	23C-29C	-0.902937347997089	0.00858790077972859	-105.140635780101	1	0.00605475297328972	0.598152129127351	NA	0.75	0
CHOYP_contig_044803|m.51967	23C-29C	2.65986893157867	0.157337286058656	16.905521877294	1	0.0376136757532746	0.746160845484124	NA	0.75	0
CHOYP_contig_045205|m.52522	23C-29C	-0.178238029351149	0.222338157469937	-0.801652902854741	1	0.569805463657206	0.877435107850004	NA	0.75	0
CHOYP_contig_045248|m.52574	23C-29C	0.127135111123096	0.33723814346948	0.376989120551843	4	0.725328859714597	0.928242101645186	NA	0.75	0.25
CHOYP_contig_045358|m.52727	23C-29C	0.041059800069903	0.0597704466383048	0.68695822733888	1	0.616806230861342	0.894012016472084	NA	0.75	0
CHOYP_contig_046319|m.54200	23C-29C	0.238313284362649	0.398091106950532	0.598640060533337	4	0.581663812628811	0.87802607957783	NA	0.767857142857143	0.205357142857143
CHOYP_contig_046503|m.54505	23C-29C	0.00419166114238578	0.14100327642934	0.0297274024301578	8	0.977012694038417	0.997801819441582	NA	0.75	0.5
CHOYP_contig_046530|m.54559	23C-29C	0.572989293066492	0.011663422825737	49.1270274281843	1	0.0129568569772185	0.612606754768067	NA	0.75	0
CHOYP_contig_047016|m.55305	23C-29C	1.85029226432568	1.57768326492594	1.17279070232931	1	0.449479274617978	0.82047801475942	NA	0.75	0
CHOYP_contig_047061|m.55366	23C-29C	-3.38712538351259	0.703231165442264	-4.81651773977113	1	0.130322786236843	0.781129361328546	NA	0.75	0
CHOYP_contig_047190|m.55575	23C-29C	2.04971383830234	0.497513084728477	4.11991945783898	4	0.0146133999604674	0.641628456299625	NA	0.75	0.25
CHOYP_contig_047731|m.56360	23C-29C	-3.5312770179309	0.550436180781181	-6.41541588512458	1	0.0984406484517468	0.773164859795017	NA	0.75	0
CHOYP_contig_047982|m.56715	23C-29C	0.583350566625676	0.124332018926824	4.6918772144206	1	0.133685197066632	0.78208684577604	NA	0.75	0
CHOYP_contig_048134|m.56964	23C-29C	-2.89997138519766	0.107161788414415	-27.0616180273411	1	0.0235141239627163	0.706281817201121	NA	0.75	0
CHOYP_contig_048541|m.57541	23C-29C	0.491579945185428	0.0972509368289425	5.05475794079066	1	0.124339121206011	0.781129361328546	NA	0.75	0
CHOYP_contig_048805|m.57897	23C-29C	-1.91398485441414	0.287806419832526	-6.65025073286373	1	0.0950168063694226	0.773164859795017	NA	0.75	0
CHOYP_contig_048920|m.58036	23C-29C	-0.054687005480309	0.421893526426792	-0.129622765116777	1	0.917937151742556	0.980804581374964	NA	0.75	0
CHOYP_contig_049345|m.58557	23C-29C	1.53093192463464	0.383900401185662	3.9878362197758	1	0.156415080064569	0.78208684577604	NA	0.75	0
CHOYP_contig_049353|m.58568	23C-29C	-0.10201459480589	0.148170527092529	-0.688494512422059	4	0.528993099831678	0.86425688646834	NA	0.75	0.25
CHOYP_contig_049586|m.58876	23C-29C	0.365348669073064	0.402512629785857	0.907670075513992	4	0.415390688143906	0.815709863009711	NA	0.75	0.25
CHOYP_contig_049609|m.58897	23C-29C	0.727920619437228	0.052653537753353	13.8247238551577	1	0.0459693037917819	0.746160845484124	NA	0.75	0
CHOYP_contig_049868|m.59257	23C-29C	-1.3023831715163	0.649510594585188	-2.00517617783905	1	0.29450954583087	0.796649395771594	NA	0.75	0
CHOYP_contig_050418|m.59985	23C-29C	-0.283931210890444	0.214636100667304	-1.32284927841916	1	0.41208043892974	0.814205786728673	NA	0.75	0
CHOYP_contig_050842|m.60581	23C-29C	0.502293170021325	0.502424829134301	0.999737952614319	1	0.50008342320345	0.845692455655458	NA	0.75	0
CHOYP_contig_051250|m.61178	23C-29C	-0.548090622233471	0.232191315648052	-2.36051301360577	1	0.255103330146215	0.788087039158866	NA	0.75	0
CHOYP_contig_051787|m.61994	23C-29C	0.0141062809519426	0.556337900496072	0.0253555994286285	1	0.983861581968305	0.998386048235177	NA	0.75	0
CHOYP_contig_052083|m.62396	23C-29C	-0.231305090124657	0.146705592757024	-1.57666170578614	1	0.35983303617691	0.798751792124778	NA	0.75	0
CHOYP_contig_052416|m.62821	23C-29C	-0.115052492934794	0.0341303611616338	-3.3709720324942	1	0.183588973976081	0.78208684577604	NA	0.75	0
CHOYP_contig_052682|m.63165	23C-29C	-2.20351408860786	1.00341165433709	-2.19602202055708	1	0.272033788775586	0.793903773221917	NA	0.75	0
CHOYP_contig_053371|m.63972	23C-29C	0.720509646062229	0.377405798321936	1.90911122528016	1	0.307174719409597	0.796649395771594	NA	0.75	0
CHOYP_contig_053582|m.64175	23C-29C	-0.144942231353433	0.470697502639421	-0.307930742229721	4	0.773503449995935	0.942295120584417	NA	0.75	0.25
CHOYP_contig_053683|m.64287	23C-29C	0.157593521811108	0.0329759275859018	4.77904742483982	1	0.13131595635148	0.781129361328546	NA	0.75	0
CHOYP_contig_053687|m.64290	23C-29C	-0.0774327311759938	0.127703735740697	-0.606346640737445	8	0.561091863690291	0.876888789866876	NA	0.75	0.5
CHOYP_contig_053787|m.64362	23C-29C	1.01392107076949	0.588605079434952	1.72258294431103	8	0.123261681506072	0.781129361328546	NA	0.75	0.5
CHOYP_contig_055947|m.66552	23C-29C	0.802617621062943	0.548097157934541	1.46437106896803	1	0.381429575912934	0.802258918615543	NA	0.75	0
CHOYP_contig_055984|m.66583	23C-29C	-0.342556443994155	0.273141182111322	-1.25413693148088	1	0.428527729023547	0.817960636940985	NA	0.75	0
CHOYP_contig_056008|m.66602	23C-29C	-0.520562391394922	0.310064928665393	-1.67888188333834	4	0.168475765339603	0.78208684577604	NA	0.75	0.25
CHOYP_contig_056033|m.66621	23C-29C	-0.100798508880644	0.181282414459827	-0.556030264606725	8	0.593396362146826	0.884636741297271	NA	0.75	0.5
CHOYP_COPA.1.1|m.31888	23C-29C	-0.0271334149532336	0.157332747382406	-0.172458788171316	12	0.865951332228253	0.967442963742204	NA	0.75	0.75
CHOYP_COPB.1.1|m.16988	23C-29C	0.038714373849448	0.36543951125394	0.105939211982324	12	0.917380932079698	0.980804581374964	NA	0.75	0.75
CHOYP_COPB2.1.1|m.11046	23C-29C	-0.0425683197805924	0.292595450244106	-0.145485241636801	12	0.886742940521695	0.974345680467637	NA	0.736263736263736	0.736263736263736
CHOYP_COPD.1.1|m.37389	23C-29C	0.253175709787659	0.305948435192784	0.827511046520398	12	0.424098562351642	0.816450668346516	NA	0.75	0.75
CHOYP_COPD.1.1|m.37390	23C-29C	-0.152922257445859	0.560062471808222	-0.273044999698217	4	0.798335921698259	0.948120544908862	NA	0.777777777777778	0.215277777777778
CHOYP_COPE.1.1|m.48265	23C-29C	-0.0436366996714573	0.151490451130002	-0.288049176340562	8	0.780630764397613	0.943786779948602	NA	0.75	0.5
CHOYP_COPG2.1.1|m.60836	23C-29C	0.320547048231138	0.333281378330428	0.96179105426447	12	0.355135232212545	0.798751792124778	NA	0.75	0.75
CHOYP_COX5B.3.3|m.38557	23C-29C	-0.355940690593478	0.173245862603642	-2.05454078524122	1	0.288371410470355	0.796649395771594	NA	0.75	0
CHOYP_CP080.1.1|m.24911	23C-29C	-0.16022692160252	0.230951766216004	-0.6937678989329	8	0.507468140464215	0.8519024432573	NA	0.666666666666667	0.416666666666667
CHOYP_CP341.1.1|m.4788	23C-29C	0.536459170287067	0.619509535295482	0.865941748630547	1	0.545659381902889	0.873508108989262	NA	0.75	0
CHOYP_CP4F2.1.1|m.7803	23C-29C	-0.99180437264598	0.714809492426933	-1.38750867630281	1	0.397565599084909	0.804810662575497	NA	0.75	0
CHOYP_CPE.1.1|m.53041	23C-29C	-0.51144102212259	0.677857575089024	-0.754496284939239	1	0.588506469566571	0.883414327786527	NA	0.75	0
CHOYP_CPIB.3.3|m.46138	23C-29C	-0.297278571268627	0.307619868450056	-0.966382869762174	1	0.510882542510522	0.854290664391252	NA	0.75	0
CHOYP_CPIPJ_CPIJ003871.1.1|m.147	23C-29C	0.268770395316066	0.317557949288939	0.846366453486314	4	0.445011815730827	0.82047801475942	NA	0.767857142857143	0.205357142857143
CHOYP_CPIPJ_CPIJ007723.3.4|m.30316	23C-29C	-0.371258959220845	0.232066043156214	-1.59979872182736	0	NA	NA	NA	0.8125	0
CHOYP_CPIPJ_CPIJ007907.1.1|m.45771	23C-29C	-0.671167992486573	0.646516151238141	-1.03813027903668	4	0.357841135310067	0.798751792124778	NA	0.666666666666667	0.166666666666667
CHOYP_CPIPJ_CPIJ008112.1.1|m.51524	23C-29C	-1.24150765093302	0.661075285610441	-1.87801250168747	1	0.311492345029134	0.796649395771594	NA	0.75	0
CHOYP_CPIPJ_CPIJ015079.1.1|m.39675	23C-29C	0.130724302971913	0.535307640306072	0.244204067211088	4	0.819087397813846	0.952683640182596	NA	0.75	0.25
CHOYP_CPSF5.1.2|m.59012	23C-29C	0.162527799811027	0.0944369959465355	1.72101831683677	1	0.33509763269882	0.796649395771594	NA	0.75	0
CHOYP_CPT2.1.1|m.16349	23C-29C	0.347861314130902	0.320177796597979	1.08646295223176	4	0.33836494987343	0.796649395771594	NA	0.75	0.25
CHOYP_CRE_01395.2.2|m.44269	23C-29C	-2.327026276539	0.29332952722832	-7.93314705998794	1	0.0798270479904646	0.769337705136085	NA	0.75	0
CHOYP_CRE_25145.1.1|m.8177	23C-29C	-0.0278881377688158	0.377400257401163	-0.0738953861898714	1	0.953042083634672	0.992045704025177	NA	0.75	0
CHOYP_CRE_31611.1.1|m.58907	23C-29C	-0.461749697247633	0.231495857094827	-1.99463482000236	1	0.295851820139672	0.796649395771594	NA	0.75	0
CHOYP_CREM.1.1|m.12267	23C-29C	0.0731765463719505	0.534090982022359	0.137011387263766	4	0.897641363251701	0.977590763579867	NA	0.75	0.25
CHOYP_CRIM1.1.3|m.5078	23C-29C	0.450080285747891	0.34150235708962	1.31794195970887	4	0.257932738835285	0.792893464825095	NA	0.75	0.25
CHOYP_CRIM1.1.3|m.5081	23C-29C	-0.719987602404245	0.350518269759902	-2.05406583484913	1	0.2884293325823	0.796649395771594	NA	0.75	0
CHOYP_CRNL1.1.1|m.2792	23C-29C	-0.414101529840753	0.483127534210748	-0.857126742977383	4	0.439691684857561	0.819699765100546	NA	0.75	0.25
CHOYP_CRYM.1.1|m.8544	23C-29C	1.08137759847649	0.0675434204043533	16.0101101188353	1	0.0397120203895427	0.746160845484124	NA	0.75	0
CHOYP_CSAD.1.1|m.40056	23C-29C	-0.306077600708811	0.552672723077681	-0.553813473920604	4	0.609205909032406	0.889262708749845	NA	0.75	0.25
CHOYP_CSK2B.1.1|m.37285	23C-29C	-0.648647049436072	0.693501711118544	-0.935321483763714	4	0.402574269969576	0.808820148229544	NA	0.75	0.25
CHOYP_CSN2.1.1|m.28636	23C-29C	1.02742972050958	0.80951295989776	1.26919490039955	1	0.42482902569774	0.816450668346516	NA	0.75	0
CHOYP_CSN3.1.1|m.10996	23C-29C	0.0982033524422499	0.393063453599282	0.249840964717024	4	0.815016755969376	0.952072492455263	NA	0.75	0.25
CHOYP_CSN4.1.1|m.18561	23C-29C	-0.0462666399638797	0.277461510370342	-0.166749758920166	8	0.871704584791781	0.969485042826157	NA	0.75	0.5
CHOYP_CSN5.1.1|m.52330	23C-29C	0.468278214528212	0.108959400944287	4.2977311775755	1	0.145539624237744	0.78208684577604	NA	0.75	0
CHOYP_CSN8.1.1|m.14798	23C-29C	0.837415582767566	0.746036758339855	1.12248568640378	1	0.46330226336254	0.822666321589142	NA	0.75	0
CHOYP_CSPA_C15740.1.1|m.59258	23C-29C	0.643339109423945	0.419043222878395	1.53525716274533	4	0.199516319996884	0.78208684577604	NA	0.75	0.25
CHOYP_CSTF3.1.1|m.10636	23C-29C	-0.597470996916642	0.336210008297013	-1.77707677395739	1	0.326304558129468	0.796649395771594	NA	0.75	0
CHOYP_CTBL1.1.1|m.22983	23C-29C	0.0995537627184859	0.65563942396286	0.151842246027178	1	0.904067023899862	0.977818773428842	NA	0.75	0
CHOYP_CTBS.1.1|m.54468	23C-29C	0.597075720115487	0.385994637751893	1.54684977903571	1	0.365351839838241	0.798751792124778	NA	0.75	0
CHOYP_CTTN.1.1|m.22042	23C-29C	-0.0498526961365303	0.328757175809116	-0.15163987223651	4	0.886811656363721	0.974345680467637	NA	0.75	0.25
CHOYP_CUL1.1.1|m.13087	23C-29C	-0.920804706580251	0.160361052419077	-5.74207198499721	1	0.109768448365294	0.781129361328546	NA	0.75	0
CHOYP_CUL3B.1.1|m.61643	23C-29C	-0.492403400943498	0.325615652373949	-1.51222276126334	1	0.371953294241196	0.798751792124778	NA	0.75	0
CHOYP_CYIIB.2.2|m.64544	23C-29C	-0.263129700639997	0.191908721344215	-1.37111903407473	12	0.195434979800763	0.78208684577604	NA	0.75	0.75
CHOYP_CYPL.1.1|m.25000	23C-29C	-0.416988281174458	0.376989227013915	-1.10610131880258	4	0.330727833408778	0.796649395771594	NA	0.75	0.25
CHOYP_CYT5.1.1|m.29962	23C-29C	0.949790225851999	0.779205472843119	1.21892140000822	1	0.43739295803526	0.819699765100546	NA	0.75	0
CHOYP_DAB2.1.1|m.22396	23C-29C	0.26953266955095	0.762165907328493	0.353640417341289	8	0.732747104170148	0.931990779526498	NA	0.723958333333333	0.473958333333333
CHOYP_DANA_GF10165.1.1|m.59230	23C-29C	-0.845236806237843	0.667967361809513	-1.26538638646671	1	0.425759399115372	0.816450668346516	NA	0.75	0
CHOYP_DANA_GF15955.1.1|m.44177	23C-29C	0.598414261969133	0.371886709894542	1.60913053907957	1	0.353989269650711	0.798751792124778	NA	0.75	0
CHOYP_DANA_GF15955.1.1|m.44178	23C-29C	-0.267254977056155	0.0295915785284474	-9.03145389149258	1	0.0702032179114753	0.758344985240267	NA	0.75	0
CHOYP_DANA_GF18010.1.1|m.6864	23C-29C	-0.00438148970164232	0.131509455848561	-0.0333169175811039	4	0.975018088622315	0.997801819441582	NA	0.75	0.25
CHOYP_DANA_GF20914.1.1|m.14747	23C-29C	-0.358888332961565	1.43624984901724	-0.249878761141131	8	0.808977986104573	0.950557938396275	NA	0.692307692307692	0.442307692307692
CHOYP_DAR1.2.4|m.29583	23C-29C	0.311671266631365	0.489967473687539	0.636106034316317	1	0.639325713703213	0.900579428080979	NA	0.75	0
CHOYP_DBT.1.1|m.4866	23C-29C	0.424666562939237	0.362644849136902	1.17102604366213	4	0.306587922079863	0.796649395771594	NA	0.75	0.25
CHOYP_DCAF7.1.1|m.51583	23C-29C	-0.197638223706557	0.396962227331012	-0.49787664946205	1	0.705915096474025	0.915992714126631	NA	0.75	0
CHOYP_DCTN1.2.2|m.40900	23C-29C	-0.107886487422809	0.680890400284193	-0.158449123937977	7	0.878577194407157	0.973347486102255	NA	0.752232142857143	0.439732142857143
CHOYP_DCTN2.1.1|m.1084	23C-29C	0.028867191739432	0.461086650184227	0.0626068695068446	8	0.951615526239711	0.991819682989063	NA	0.75	0.5
CHOYP_DCUP.1.1|m.7527	23C-29C	-0.185337026456864	0.199847865345353	-0.927390573507438	12	0.37200111252347	0.798751792124778	NA	0.75	0.75
CHOYP_DD19A.1.1|m.57641	23C-29C	-0.0449353250480868	0.182487420496974	-0.246237932048757	8	0.811698360686749	0.952072492455263	NA	0.695652173913043	0.445652173913043
CHOYP_DDB_G0289647.1.1|m.3939	23C-29C	0.120816046501005	0.616451102991921	0.195986422791085	1	0.876792817822612	0.972955662730048	NA	0.75	0
CHOYP_DDB1.1.1|m.59135	23C-29C	-0.190431196313082	0.427851077053552	-0.445087570246426	11	0.664887861964921	0.90253374372427	NA	0.721590909090909	0.659090909090909
CHOYP_DDX1.1.1|m.46908	23C-29C	-0.0399430333049787	0.391030667285881	-0.102148083632981	4	0.923555019388518	0.983539817096333	NA	0.7578125	0.1953125
CHOYP_DDX23.1.1|m.20195	23C-29C	-0.422308256257049	0.407628004068805	-1.03601384605991	4	0.358716350346364	0.798751792124778	NA	0.75	0.25
CHOYP_DDX3Y.1.1|m.3679	23C-29C	-0.435433974924234	0.347494160814514	-1.25306846567894	12	0.234047703101254	0.788087039158866	NA	0.75	0.75
CHOYP_DDX42.2.2|m.54450	23C-29C	0.28431829710993	0.60130866917839	0.472832526260455	4	0.660978432419774	0.901451791414952	NA	0.75	0.25
CHOYP_DDX46.1.1|m.52473	23C-29C	-2.35818647368639	0.181604064072166	-12.9853177335794	1	0.0489295482229544	0.746160845484124	NA	0.75	0
CHOYP_DECR2.1.2|m.29687	23C-29C	0.123606067098038	0.208250765233514	0.593544359654271	8	0.569214195490009	0.877435107850004	NA	0.75	0.5
CHOYP_DERE_GG14119.1.1|m.39866	23C-29C	-0.102424678441416	0.0757485802211234	-1.35216631311664	1	0.40538806091092	0.810485489884504	NA	0.75	0
CHOYP_DERE_GG18317.1.1|m.44727	23C-29C	1.91740542855416	0.984899755845342	1.94680262348979	1	0.302087525365412	0.796649395771594	NA	0.75	0
CHOYP_DFA_05420.1.1|m.25051	23C-29C	-0.0552709826583211	0.82382830234826	-0.0670904149575529	1	0.957352825416182	0.992661172764246	NA	0.75	0
CHOYP_DFPA.1.1|m.29402	23C-29C	-0.0832898923918677	0.146452437482197	-0.56871632745609	1	0.670804481793359	0.902983281227131	NA	0.75	0
CHOYP_DGRI_GH12278.1.1|m.5056	23C-29C	-0.0282493245054288	0.356635949831419	-0.0792105353338107	8	0.938810703700668	0.989301282237516	NA	0.75	0.5
CHOYP_DGRI_GH15309.1.1|m.15570	23C-29C	-0.15383373368159	0.12466691458834	-1.23395797665773	8	0.252237496019923	0.788087039158866	NA	0.75	0.5
CHOYP_DGRI_GH15313.1.1|m.5763	23C-29C	0.231651082920301	0.402730212726464	0.575201650137034	4	0.595962322398033	0.886335401851436	NA	0.75	0.25
CHOYP_DGRI_GH15575.1.1|m.49170	23C-29C	0.300680876322609	0.239211721736821	1.25696547869596	1	0.427828806655831	0.817204493392843	NA	0.75	0
CHOYP_DGRI_GH20300.1.1|m.57587	23C-29C	0.25543072549446	0.283003234257322	0.90257175386981	8	0.393117044806791	0.802647809377541	NA	0.75	0.5
CHOYP_DHB4.1.2|m.13985	23C-29C	0.0285564181308426	0.436023128446249	0.0654928976648607	8	0.949388621981691	0.990108149431446	NA	0.75	0.5
CHOYP_DHB4.2.2|m.19618	23C-29C	0.187138745834773	0.641346659725837	0.291790318070372	1	0.819258513843574	0.952683640182596	NA	0.75	0
CHOYP_DHE4.1.1|m.48536	23C-29C	0.0286646660424736	0.357620465592519	0.0801538748488036	12	0.937436116437909	0.989108709251727	NA	0.725	0.725
CHOYP_DHSAB.1.1|m.25026	23C-29C	0.377062665593471	0.550921106251542	0.684422254502098	12	0.506712142750528	0.851566670786846	NA	0.75	0.75
CHOYP_DHSB.1.1|m.3993	23C-29C	0.426745585205907	0.538854066952881	0.791950198351613	8	0.45123142502882	0.82047801475942	NA	0.75	0.5
CHOYP_DHSO.2.2|m.29745	23C-29C	0.0500191398665706	0.230030271541867	0.217445901929768	1	0.86369154733004	0.96646081519228	NA	0.75	0
CHOYP_DHX15.2.2|m.62441	23C-29C	-0.226632974651836	0.0953834872812288	-2.37601896420112	8	0.044823329374152	0.746160845484124	NA	0.75	0.5
CHOYP_DIAPH1.1.1|m.55416	23C-29C	-0.992684852526263	0.353396172676767	-2.80898586141231	1	0.217730535605453	0.78208684577604	NA	0.75	0
CHOYP_DJC13.1.1|m.46117	23C-29C	-0.464453620536819	0.123622148582449	-3.75704213090143	1	0.165607519083376	0.78208684577604	NA	0.75	0
CHOYP_DKC1.1.1|m.10978	23C-29C	-0.384594791268519	0.0692357929810454	-5.55485500648211	1	0.113391483885967	0.781129361328546	NA	0.75	0
CHOYP_DLAT.1.1|m.64812	23C-29C	0.0507572395821398	0.220538913024182	0.230150946543272	12	0.821851102320792	0.953939659990985	NA	0.75	0.75
CHOYP_DLDH.1.1|m.31018	23C-29C	0.401119359299621	0.214917932609954	1.86638385372707	12	0.086606014936969	0.769337705136085	NA	0.695652173913043	0.695652173913043
CHOYP_DLL4.1.1|m.40197	23C-29C	0.567894449133021	0.321602402323533	1.76582775821966	1	0.328035178792214	0.796649395771594	NA	0.75	0
CHOYP_DLP.1.1|m.31353	23C-29C	0.432747651676046	0.518001311535108	0.8354180617682	12	0.419805215401329	0.815709863009711	NA	0.75	0.75
CHOYP_DMBT1.13.34|m.27666	23C-29C	0.449310693641284	0.316520740386025	1.41953002224534	12	0.181196724321241	0.78208684577604	NA	0.75	0.75
CHOYP_DMBT1.9.34|m.18470	23C-29C	-1.2524906463854	0.121293978989811	-10.3260743593102	1	0.0614600198305371	0.746160845484124	NA	0.75	0
CHOYP_DMOJ_GI11203.1.1|m.24977	23C-29C	0.0820928043964386	0.102057577349833	0.804377357646274	4	0.466266096443257	0.824140909437769	NA	0.75	0.25
CHOYP_DMOJ_GI12418.1.1|m.49398	23C-29C	-0.640013252892439	0.425505424139848	-1.50412478098538	1	0.373527644805946	0.798851912306852	NA	0.75	0
CHOYP_DMOJ_GI19977.1.1|m.66449	23C-29C	-4.82643040551856	1.80289741303534	-2.67704106213832	4	0.0553987144405146	0.746160845484124	NA	0.75	0.25
CHOYP_DNAH5.2.2|m.61452	23C-29C	0.3372949700962	0.563743728965764	0.59831258915287	8	0.566181175329936	0.877435107850004	NA	0.734756097560976	0.484756097560976
CHOYP_DNAH7.2.2|m.46648	23C-29C	0.101955572160207	0.227572146245028	0.44801428400834	8	0.666027089374307	0.90253374372427	NA	0.75	0.5
CHOYP_DNAJ-11.1.1|m.18882	23C-29C	-0.144839257524879	0.0967269740660648	-1.49740296254852	1	0.374843409513094	0.799182833791664	NA	0.75	0
CHOYP_DNAJC4.2.2|m.19500	23C-29C	-1.22823947082223	0.491831767113014	-2.49727559899564	1	0.242477336751937	0.788087039158866	NA	0.75	0
CHOYP_DNAL1.1.1|m.11822	23C-29C	1.39314075431754	0.948660648871401	1.46853435522484	4	0.215880545813444	0.78208684577604	NA	0.75	0.25
CHOYP_DNJA2.2.2|m.51791	23C-29C	0.476680418432827	0.44778999830738	1.0645177878797	8	0.318166323048988	0.796649395771594	NA	0.75	0.5
CHOYP_DNJC2.1.1|m.8941	23C-29C	-0.854184435631834	0.255239453036723	-3.34660032165536	4	0.0286592643374792	0.746160845484124	NA	0.75	0.25
CHOYP_DNJC3.1.1|m.52309	23C-29C	0.567280434991624	0.325074862455272	1.74507629014125	11	0.108805580486108	0.781129361328546	NA	0.725961538461538	0.663461538461538
CHOYP_DNJC7.1.1|m.8987	23C-29C	0.0341426070182204	0.386705573050777	0.0882909619038184	8	0.931815587901746	0.986319370263859	NA	0.75	0.5
CHOYP_DNMT1.1.1|m.54990	23C-29C	-2.0263393173234	0.57555107946393	-3.52069414796466	1	0.176182184885066	0.78208684577604	NA	0.75	0
CHOYP_DNPH1.1.1|m.28418	23C-29C	0.716513288548604	0.498189203567448	1.4382352797246	4	0.223753602450418	0.78208684577604	NA	0.75	0.25
CHOYP_DOCK1.2.2|m.61345	23C-29C	-0.380075731794978	0.0985821716273643	-3.8554205645991	4	0.0182181949331466	0.65710598030825	NA	0.75	0.25
CHOYP_DPER_GL17438.1.1|m.11680	23C-29C	0.389263365027407	0.517759389873957	0.751822898126808	0	NA	NA	NA	0.8125	0
CHOYP_DPM1.1.1|m.13865	23C-29C	0.266713411187435	0.309602847575811	0.861469502867302	1	0.547290047733515	0.875003710492194	NA	0.75	0
CHOYP_DPOLB.1.1|m.15375	23C-29C	-1.25018068527598	0.799330466251498	-1.56403482421828	1	0.362152307390021	0.798751792124778	NA	0.75	0
CHOYP_DPSE_GA11443.1.1|m.19526	23C-29C	-0.186334700876328	0.163459397386221	-1.13994486616182	4	0.317934244465794	0.796649395771594	NA	0.75	0.25
CHOYP_DPSE_GA15574.1.1|m.62967	23C-29C	0.020787162752022	0.228020415226556	0.0911636036245627	12	0.928866697684745	0.985983798013554	NA	0.705357142857143	0.705357142857143
CHOYP_DPSE_GA16367.1.1|m.22618	23C-29C	-0.215337655734253	0.271205031753629	-0.79400317295688	12	0.442612550429621	0.82012384479001	NA	0.75	0.75
CHOYP_DPSE_GA19599.1.1|m.64309	23C-29C	0.29661860335969	0.531895915228817	0.557662871376042	8	0.592332300971207	0.884636741297271	NA	0.75	0.5
CHOYP_DPSE_GA27121.1.1|m.6089	23C-29C	1.01326012632665	0.206437256254584	4.90832006155454	1	0.127951012463688	0.781129361328546	NA	0.75	0
CHOYP_DPSE_GA30097.1.1|m.24050	23C-29C	0.956658767321171	0.341559768014107	2.80085319440098	0	NA	NA	NA	0.8125	0
CHOYP_DPSE_GA30464.1.1|m.65390	23C-29C	0.554605897368574	0.311907453241586	1.77811043501743	4	0.150014289943682	0.78208684577604	NA	0.75	0.25
CHOYP_DRE2.2.2|m.41479	23C-29C	0.147839976579102	0.256796277924355	0.575709187742399	8	0.580640758572571	0.87802607957783	NA	0.75	0.5
CHOYP_DRG1.1.1|m.28901	23C-29C	0.122079355515105	0.392980911080908	0.310649581373612	4	0.771581311085623	0.942295120584417	NA	0.75	0.25
CHOYP_DRG2.1.1|m.14009	23C-29C	-0.0951216620147548	0.865822780934729	-0.109862738783638	1	0.930338578800343	0.986319370263859	NA	0.75	0
CHOYP_DS.1.1|m.62106	23C-29C	2.64058170896369	0.163647503319625	16.1357897639678	1	0.0394035008956415	0.746160845484124	NA	0.75	0
CHOYP_DSEC_GM19691.1.1|m.30070	23C-29C	-0.189610824080629	0.186493004185375	-1.0167181600665	12	0.329348978998456	0.796649395771594	NA	0.75	0.75
CHOYP_DSIM_GD13062.1.1|m.3175	23C-29C	0.939313157321483	0.563666618334026	1.66643389331396	1	0.344080969540678	0.798751792124778	NA	0.75	0
CHOYP_DSIM_GD13354.1.1|m.6235	23C-29C	-0.614594053754502	0.0637647285130799	-9.63846421189469	1	0.0658144442113435	0.746357919858892	NA	0.75	0
CHOYP_DUOX1.2.4|m.33964	23C-29C	-0.926078532024842	0.310793780154813	-2.97972028772115	4	0.0407501518974369	0.746160845484124	NA	0.75	0.25
CHOYP_DVIR_GJ11008.1.1|m.11917	23C-29C	0.252382451508808	0.497173649797508	0.507634408242674	8	0.625405898318535	0.899077830123106	NA	0.75	0.5
CHOYP_DVIR_GJ11267.1.1|m.29991	23C-29C	-0.822395310051469	0.484295946171882	-1.69812552954881	1	0.338813073479567	0.796649395771594	NA	0.75	0
CHOYP_DVIR_GJ17679.2.3|m.46443	23C-29C	0.524340214211257	0.402567236096718	1.30249103055491	1	0.41683997799841	0.815709863009711	NA	0.75	0
CHOYP_DVIR_GJ21252.1.1|m.10086	23C-29C	0.417869740522036	0.472906995495637	0.883619283500092	12	0.394260329908028	0.803707424789855	NA	0.725961538461538	0.725961538461538
CHOYP_DVIR_GJ22204.1.1|m.17270	23C-29C	0.08291434758452	0.33151175189739	0.250109829018019	1	0.843975934523017	0.963982669182236	NA	0.75	0
CHOYP_DWIL_GK10341.1.1|m.21304	23C-29C	-0.400693836152072	0.177394563231992	-2.25877179577401	1	0.265331745699539	0.793903773221917	NA	0.75	0
CHOYP_DWIL_GK10525.1.1|m.56074	23C-29C	-0.0205317524452369	0.464021408709546	-0.0442474249245011	8	0.96579168540886	0.994869264999669	NA	0.75	0.5
CHOYP_DWIL_GK11736.1.1|m.65581	23C-29C	-0.318268332836002	0.725075696840589	-0.438944973914875	1	0.736679656483906	0.933473423873268	NA	0.75	0
CHOYP_DWIL_GK17319.1.1|m.58968	23C-29C	0.00997905144068767	0.323771711777326	0.0308212579348216	4	0.976888630197794	0.997801819441582	NA	0.75	0.25
CHOYP_DWIL_GK25256.1.1|m.7275	23C-29C	0.85767716522394	0.481675505619487	1.78061195808758	4	0.149577568236464	0.78208684577604	NA	0.5	0
CHOYP_DYAK_GE25081.2.3|m.43232	23C-29C	0.449789046360145	0.00913128836400239	49.2580048324085	1	0.0129224140727553	0.612606754768067	NA	0.75	0
CHOYP_DYAK_GE26151.1.1|m.9361	23C-29C	0.287778046556593	0.0790501172083113	3.64045059918439	1	0.170664496888138	0.78208684577604	NA	0.75	0
CHOYP_DYH1.1.1|m.46156	23C-29C	-0.474041125391899	0.573739892502193	-0.826230024418404	1	0.560394001254137	0.876888789866876	NA	0.75	0
CHOYP_DYHC.1.3|m.10664	23C-29C	0.191636312291685	0.269596689494415	0.710825910552046	12	0.490777801345125	0.83942286808016	NA	0.75	0.75
CHOYP_DYHC1.1.1|m.2432	23C-29C	0.0798921443840079	0.158856981937359	0.502918684527895	12	0.6241242965621	0.899077830123106	NA	0.73469387755102	0.73469387755102
CHOYP_DYHC2.2.2|m.31941	23C-29C	-0.821969743006434	0.940861624239037	-0.873635104068825	1	0.542871073811448	0.872587193830911	NA	0.75	0
CHOYP_DYN1.2.3|m.30771	23C-29C	0.323797396653338	0.298722806784364	1.08393932200521	8	0.309975036889204	0.796649395771594	NA	0.75	0.5
CHOYP_DYNLL2.2.2|m.37356	23C-29C	0.186332701303712	0.243982846891141	0.763712300589923	8	0.466962309556414	0.824140909437769	NA	0.75	0.5
CHOYP_E_R_.1.1|m.63122	23C-29C	-0.729175693278577	0.400968411300958	-1.81853650493997	1	0.320067497115678	0.796649395771594	NA	0.75	0
CHOYP_E41L3.2.2|m.57999	23C-29C	0.147585707027091	0.363979190583671	0.405478419770164	7	0.697232714463836	0.910416592326024	NA	0.75625	0.44375
CHOYP_ECH1.1.1|m.29110	23C-29C	-0.126234209769592	0.0289726344561645	-4.35701523658761	1	0.14362627800957	0.78208684577604	NA	0.75	0
CHOYP_ECHM.1.1|m.38462	23C-29C	0.523042587892192	0.513720426358012	1.01814637116976	8	0.338407848280561	0.796649395771594	NA	0.75	0.5
CHOYP_ECM29.1.1|m.48083	23C-29C	0.00794086258407134	0.590310210914216	0.013452016308126	4	0.989911368099754	0.998491935539792	NA	0.75	0.25
CHOYP_EEA1.1.1|m.9573	23C-29C	-0.0816914236183237	0.325365895143429	-0.251075557818721	1	0.84339745886902	0.963888532775263	NA	0.75	0
CHOYP_EEF1A.3.3|m.37430	23C-29C	-0.138118551947433	0.0794002438775607	-1.73952301910331	8	0.120131433313913	0.781129361328546	NA	0.75	0.5
CHOYP_EF-1A.9.9|m.63040	23C-29C	0.223455895899559	0.0223958489626885	9.97755862132468	1	0.063592801589385	0.746160845484124	NA	0.75	0
CHOYP_EF1A.4.4|m.65743	23C-29C	1.39170801493337	0.0897008567079085	15.5149913391035	1	0.0409758781939313	0.746160845484124	NA	0.75	0
CHOYP_EF1A2.1.3|m.30022	23C-29C	0.396275756825048	0.434826284560669	0.911342692232667	1	0.529508349761014	0.864287390029247	NA	0.75	0
CHOYP_EF1G.1.3|m.12909	23C-29C	-0.122642376833065	0.268175884544529	-0.457320676097932	8	0.659603815730965	0.901451791414952	NA	0.75	0.5
CHOYP_EF2.1.5|m.1541	23C-29C	0.117589683075217	0.402080830591062	0.292452845619023	12	0.774935407935838	0.942295120584417	NA	0.75	0.75
CHOYP_EF2.5.5|m.39856	23C-29C	0.413203407449648	0.613473920964672	0.673546818094396	8	0.519580725919992	0.856491137293463	NA	0.75	0.5
CHOYP_EFCAB1.1.1|m.43342	23C-29C	0.279741941822792	0.223309366812169	1.25271029073352	8	0.245688183037638	0.788087039158866	NA	0.75	0.5
CHOYP_EFTS.2.2|m.66393	23C-29C	1.61198562456351	0.631379730864283	2.55311589169467	1	0.237657765813511	0.788087039158866	NA	0.75	0
CHOYP_EHHADH.1.1|m.26459	23C-29C	0.1678273434677	0.222434870766806	0.75450104962924	12	0.465098118620448	0.824140909437769	NA	0.697916666666667	0.697916666666667
CHOYP_EHI_072050.7.8|m.61373	23C-29C	-0.917223731829999	0.650472370475159	-1.41008868856333	1	0.392703582256842	0.802647809377541	NA	0.75	0
CHOYP_EIF1A.1.1|m.30303	23C-29C	-0.120844075868945	0.248201986057635	-0.486877956894687	1	0.711550779938536	0.918520869243652	NA	0.75	0
CHOYP_EIF2A.1.1|m.12752	23C-29C	-0.412786689338925	0.300223200998389	-1.3749326766426	8	0.206426677944296	0.78208684577604	NA	0.75	0.5
CHOYP_EIF3B.1.1|m.12232	23C-29C	-0.119913258235297	0.361641082669651	-0.331580851793971	12	0.745924946554957	0.93509123583457	NA	0.75	0.75
CHOYP_EIF3C.1.1|m.7991	23C-29C	-0.250627141181151	0.537533191631693	-0.466254261286391	8	0.653465976242918	0.901451791414952	NA	0.75	0.5
CHOYP_EIF3E.1.1|m.27167	23C-29C	-0.393775437841394	0.477193947196042	-0.825189506604579	8	0.433179273460052	0.819021970110877	NA	0.726744186046512	0.476744186046512
CHOYP_EIF3G.1.1|m.29464	23C-29C	0.13514889788623	0.350797591710714	0.38526176085519	8	0.710084798503116	0.918294000803966	NA	0.75	0.5
CHOYP_EIF3I.1.1|m.56504	23C-29C	-0.0862358682365188	0.568803826022203	-0.151609156428481	8	0.883248726687652	0.973422312281436	NA	0.75	0.5
CHOYP_EIF3K.1.1|m.59650	23C-29C	-0.344209046004352	0.48223917153446	-0.713772472918565	4	0.514804143975999	0.85605010749969	NA	0.75	0.25
CHOYP_EIF3L.1.1|m.7542	23C-29C	-0.137683823186354	0.29903125226356	-0.460432888349082	12	0.653437510026024	0.901451791414952	NA	0.75	0.75
CHOYP_EIF4BB.1.1|m.51065	23C-29C	-1.10259394067081	0.659419823654123	-1.67206671852975	1	0.343133902139201	0.798751792124778	NA	0.75	0
CHOYP_EIF4H.3.3|m.57962	23C-29C	-0.593758382024959	0.077100257625499	-7.70112059688614	1	0.082205887425618	0.769337705136085	NA	0.75	0
CHOYP_ELDP2.1.2|m.39081	23C-29C	0.111331291838392	0.0828340614618412	1.34402792611683	8	0.215807628215047	0.78208684577604	NA	0.717105263157895	0.467105263157895
CHOYP_ELDP2.2.2|m.40194	23C-29C	0.589678832955656	0.756387337579702	0.779599027718414	7	0.461167230968953	0.821933519305925	NA	0.756696428571429	0.444196428571429
CHOYP_ELMO1.1.1|m.59285	23C-29C	-0.0402902253799411	0.163338806151891	-0.246666584194785	1	0.846040588361939	0.964612716929179	NA	0.75	0
CHOYP_ELOB.1.1|m.56270	23C-29C	0.205474301766268	0.313040159580639	0.656383200294587	8	0.530000758020943	0.864287390029247	NA	0.75	0.5
CHOYP_ELOC.1.1|m.1299	23C-29C	-0.0298301955721882	0.415062916635018	-0.071869093519668	8	0.944470357308529	0.989301282237516	NA	0.666666666666667	0.416666666666667
CHOYP_ELP2.1.1|m.18394	23C-29C	0.0526245585628785	0.0401363966017128	1.31114307756847	0	NA	NA	NA	0.8125	0
CHOYP_EMAL6.1.1|m.6370	23C-29C	-0.027100346430732	0.371034380717074	-0.0730399872334119	12	0.942977635204012	0.989301282237516	NA	0.75	0.75
CHOYP_EMC2.2.2|m.21018	23C-29C	-0.793039330406685	0.275974347452686	-2.87359799099678	1	0.213196459911001	0.78208684577604	NA	0.75	0
CHOYP_ENO.1.2|m.7680	23C-29C	-1.10888711558109	0.593924947913008	-1.86704922815182	1	0.313041145199064	0.796649395771594	NA	0.75	0
CHOYP_ENO.1.2|m.7681	23C-29C	0.175925773694921	0.298701391929173	0.588968710720423	12	0.566804463680432	0.877435107850004	NA	0.75	0.75
CHOYP_ENOPH.3.4|m.51956	23C-29C	-0.214171004164722	0.197370017147549	-1.08512431249683	12	0.299185666705655	0.796649395771594	NA	0.75	0.75
CHOYP_ENOX2.1.1|m.7197	23C-29C	0.987286998999043	0.343885083196567	2.87097942667872	1	0.213376678552987	0.78208684577604	NA	0.75	0
CHOYP_ENPP6.5.5|m.52931	23C-29C	0.739159529447885	0.447862792866447	1.65041512985943	1	0.346800159621841	0.798751792124778	NA	0.75	0
CHOYP_EP15R.1.1|m.14260	23C-29C	0.305463322755987	0.261097621251285	1.16991997587754	12	0.264745030048376	0.793903773221917	NA	0.75	0.75
CHOYP_EPHA7.1.1|m.9184	23C-29C	0.733362394009689	0.507992131006097	1.44364912219651	1	0.385665813971137	0.802647809377541	NA	0.75	0
CHOYP_EPN2.1.1|m.23660	23C-29C	0.364015914865384	0.350805085248009	1.03765860351778	4	0.358036024873386	0.798751792124778	NA	0.75	0.25
CHOYP_EPRS.1.1|m.35443	23C-29C	0.169919477560633	0.533381602346037	0.318570188422802	4	0.765993017358615	0.9409222446768	NA	0.75	0.25
CHOYP_EPS-8.1.1|m.17522	23C-29C	0.286375472809816	0.36407707262801	0.786579255712747	1	0.575690489421076	0.87777996462142	NA	0.75	0
CHOYP_ERF1.1.1|m.37539	23C-29C	-0.220446967870522	0.396475698987497	-0.556016342069617	12	0.588417243717408	0.883414327786527	NA	0.722222222222222	0.722222222222222
CHOYP_ERF1.1.1|m.37540	23C-29C	0.338126856771126	0.443176677385994	0.762961757747526	12	0.460222452843722	0.821933519305925	NA	0.75	0.75
CHOYP_ERF3A.1.1|m.57282	23C-29C	-0.304095641597275	0.341961826894387	-0.889267800324372	11	0.392891323514333	0.802647809377541	NA	0.754076086956522	0.691576086956522
CHOYP_ERGI1.1.1|m.9684	23C-29C	0.011415144413581	0.108946760132778	0.104777272859412	4	0.921596259226935	0.982717974974646	NA	0.678571428571429	0.178571428571429
CHOYP_ERL2B.1.1|m.187	23C-29C	-1.14282062500189	0.416906112911846	-2.74119421521539	1	0.222691081467612	0.78208684577604	NA	0.75	0
CHOYP_ERP44.1.1|m.3853	23C-29C	0.481957500803532	0.230457701712527	2.09130568092155	8	0.0698760536534557	0.758344985240267	NA	0.708333333333333	0.458333333333333
CHOYP_ES1.1.1|m.66406	23C-29C	-0.636266126875366	0.524203504041194	-1.21377694343944	1	0.438713812965304	0.819699765100546	NA	0.75	0
CHOYP_EST1C.1.2|m.13763	23C-29C	0.752571364971615	0.422079815935655	1.78300723360423	1	0.325398858615814	0.796649395771594	NA	0.75	0
CHOYP_ETFD.1.1|m.6881	23C-29C	0.034950492920899	0.450401312240942	0.0775985592648591	8	0.940053100892898	0.989301282237516	NA	0.75	0.5
CHOYP_EXC6B.1.1|m.38489	23C-29C	-0.522196431614533	0.0577468708681533	-9.04285243103133	1	0.0701154408895404	0.758344985240267	NA	0.75	0
CHOYP_EXOS3.1.1|m.10596	23C-29C	-1.59224912981196	0.14498129863051	-10.9824449418808	1	0.0578076276923651	0.746160845484124	NA	0.75	0
CHOYP_EXOS7.1.1|m.3323	23C-29C	-0.0238481863757762	0.415481570927618	-0.0573989029706708	4	0.956980345424544	0.992661172764246	NA	0.75	0.25
CHOYP_EXOSC2.1.1|m.9530	23C-29C	-0.651045607876245	0.0146305330656072	-44.4991036865698	1	0.0143039429171092	0.641628456299625	NA	0.75	0
CHOYP_F179B.1.1|m.45817	23C-29C	0.22276747776588	0.234183936349821	0.95125003549822	7	0.373158256624273	0.798795245812499	NA	0.764423076923077	0.451923076923077
CHOYP_F91A1.1.1|m.52980	23C-29C	-0.216629733153304	0.259456093850231	-0.834937927024956	1	0.557113490359039	0.875669281861403	NA	0.75	0
CHOYP_FA49B.1.1|m.294	23C-29C	-0.0377979856841364	0.250474628673906	-0.150905446528661	12	0.88255735574797	0.973422312281436	NA	0.75	0.75
CHOYP_FAAA.1.1|m.7653	23C-29C	-0.0655026502178984	0.342067058027756	-0.191490670266715	7	0.853577254102552	0.965179644297807	NA	0.751736111111111	0.439236111111111
CHOYP_FAF2A.1.1|m.27947	23C-29C	-1.43864833008523	0.924314676354936	-1.556448649889	1	0.363558545815367	0.798751792124778	NA	0.75	0
CHOYP_FAIM1.1.1|m.36651	23C-29C	2.74126935359315	0.0127714734190245	214.640023406363	0	NA	NA	NA	0.8125	0
CHOYP_FAM50.1.1|m.17123	23C-29C	0.828375529665209	0.249777712834435	3.31645093657454	1	0.186438722350073	0.78208684577604	NA	0.75	0
CHOYP_FAS2.1.1|m.41201	23C-29C	0.354108430819949	0.32649869377716	1.08456308576117	8	0.309714737662352	0.796649395771594	NA	0.75	0.5
CHOYP_FASN.3.4|m.60278	23C-29C	-2.94709531008681	0.793044169369738	-3.7161805406488	1	0.167346156823691	0.78208684577604	NA	0.75	0
CHOYP_FASN.3.4|m.60280	23C-29C	-0.155286373789695	0.148936659052571	-1.04263365901663	4	0.355985130699991	0.798751792124778	NA	0.75	0.25
CHOYP_FAT1.4.4|m.63315	23C-29C	-0.24778344239882	0.855012005907532	-0.289801126401513	1	0.82042613570837	0.952809871031364	NA	0.75	0
CHOYP_FAT4.8.10|m.44748	23C-29C	0.472098782156102	0.0444321239609393	10.6251680106746	1	0.0597402323003515	0.746160845484124	NA	0.75	0
CHOYP_FBLN2.1.1|m.25187	23C-29C	-0.274239161836672	0.311657437260653	-0.879937806866175	1	0.540602567474268	0.871096316186896	NA	0.75	0
CHOYP_FCER2.8.9|m.27227	23C-29C	-2.44836238301933	1.28734405760842	-1.90187104103918	1	0.308170045859425	0.796649395771594	NA	0.75	0
CHOYP_FCL.1.1|m.13504	23C-29C	0.144431504562904	0.297137931941316	0.486075620232254	12	0.635668789134973	0.900579428080979	NA	0.75	0.75
CHOYP_FEZF1.1.1|m.35711	23C-29C	-0.218973040502803	0.117912926360451	-1.85707409070163	1	0.314462682153275	0.796649395771594	NA	0.75	0
CHOYP_FIBB.2.3|m.46936	23C-29C	-0.0746455656044276	0.165635957773739	-0.450660391666853	1	0.730453295931723	0.931237266063174	NA	0.75	0
CHOYP_FIBC.1.1|m.27263	23C-29C	0.00106856428147406	0.0444517096338521	0.024038766793804	1	0.984699392516502	0.998386048235177	NA	0.75	0
CHOYP_FKBP13.1.1|m.43694	23C-29C	0.877495278906885	0.298467095060147	2.94000676600566	1	0.208722003484748	0.78208684577604	NA	0.75	0
CHOYP_FKBP14.1.1|m.7244	23C-29C	0.0365649913940586	0.0743330815259107	0.491907380179213	1	0.70896762892694	0.917307588913619	NA	0.75	0
CHOYP_FKBP1AA.1.1|m.26101	23C-29C	0.230524332300476	0.423110921430352	0.544831911975173	8	0.600723072709713	0.886335401851436	NA	0.75	0.5
CHOYP_FLELI_3104.1.1|m.46432	23C-29C	0.223895700905786	0.191218775676896	1.17088763963275	1	0.449989776871443	0.82047801475942	NA	0.75	0
CHOYP_FLOT1.1.2|m.21435	23C-29C	0.273184562185151	0.262918523733389	1.03904646316275	1	0.487810619731162	0.838204919783021	NA	0.75	0
CHOYP_FMRF.1.4|m.26285	23C-29C	-0.566915233836909	0.400132686032516	-1.41681810465951	1	0.391274528900104	0.802647809377541	NA	0.75	0
CHOYP_FND2.1.4|m.8542	23C-29C	-0.534186321531512	0.317760532844971	-1.68109713547129	8	0.131250978793244	0.781129361328546	NA	0.611111111111111	0.361111111111111
CHOYP_FND2.3.4|m.40482	23C-29C	0.164182650853846	0.292329054349208	0.561636444996391	8	0.589746886099693	0.884636741297271	NA	0.75	0.5
CHOYP_FNTA.1.1|m.40996	23C-29C	0.280513642038075	0.194833446036928	1.43976123065085	8	0.187893686243779	0.78208684577604	NA	0.75	0.5
CHOYP_FNTB.1.1|m.45546	23C-29C	1.2603293790663	0.767369618677285	1.6424019773401	1	0.348174940368291	0.798751792124778	NA	0.75	0
CHOYP_FRIY.1.1|m.5052	23C-29C	0.203854892868566	0.380963314124303	0.535103736529475	12	0.602353399636648	0.886335401851436	NA	0.75	0.75
CHOYP_FUCO.2.2|m.58905	23C-29C	0.050621407804865	0.2753401785114	0.18385042124453	12	0.857200896759619	0.965684787811052	NA	0.75	0.75
CHOYP_FUCO2.1.1|m.64139	23C-29C	-2.59484478922744	0.356793654873388	-7.2726763881164	1	0.0869903400923648	0.769337705136085	NA	0.75	0
CHOYP_FUMH.2.2|m.55401	23C-29C	-0.0404778071220662	0.150787433226332	-0.268442842059052	4	0.801634339934058	0.948120544908862	NA	0.75	0.25
CHOYP_FYN.1.1|m.44312	23C-29C	0.0623407703594457	0.150104866206154	0.41531478582331	8	0.688826862123276	0.908477313416912	NA	0.75	0.5
CHOYP_G6PD.2.2|m.46923	23C-29C	-0.679327394126119	0.579488575887084	-1.1722878109999	1	0.449614083467139	0.82047801475942	NA	0.75	0
CHOYP_GABPA.1.1|m.15077	23C-29C	-0.515443240755577	0.00216319371701519	-238.278817426853	1	0.00267172735589072	0.53579821465649	NA	0.75	0
CHOYP_GADL1.1.1|m.14433	23C-29C	1.83393813211353	1.58040319199984	1.16042421414808	1	0.452813834779863	0.821886039052354	NA	0.75	0
CHOYP_GAK.1.1|m.7017	23C-29C	0.30698929991576	0.115508833132529	2.6577127617897	12	0.0208794575807019	0.662984188356639	NA	0.75	0.75
CHOYP_GALK2.1.2|m.5222	23C-29C	0.241394532095558	0.564695935832761	0.427477013340945	12	0.676602432447679	0.904875178099038	NA	0.75	0.75
CHOYP_GALT2.1.1|m.54493	23C-29C	-0.200646370770855	0.153846366092366	-1.30419961073628	4	0.262149635926389	0.793903773221917	NA	0.7734375	0.2109375
CHOYP_GBB.1.2|m.1845	23C-29C	1.05848169375296	0.293405949451928	3.60756724848341	1	0.172145704072538	0.78208684577604	NA	0.75	0
CHOYP_GBB.2.2|m.35275	23C-29C	1.05930520000356	0.294328016905709	3.59906342297995	1	0.172532843353092	0.78208684577604	NA	0.75	0
CHOYP_GBLP.4.7|m.22254	23C-29C	-1.10410749163979	0.319505572812393	-3.45567522319275	1	0.179325950343637	0.78208684577604	NA	0.75	0
CHOYP_GCKR.1.1|m.51743	23C-29C	-0.633221419083989	0.425248787007212	-1.48906108243232	4	0.210706058195828	0.78208684577604	NA	0.5	0
CHOYP_GCN1L.1.1|m.1352	23C-29C	-0.0872947764285641	0.336960256234717	-0.259065497527866	12	0.799975317101335	0.948120544908862	NA	0.730916030534351	0.730916030534351
CHOYP_GCSP.1.1|m.46644	23C-29C	-0.00308521956476682	0.221580424158212	-0.0139237009608932	12	0.989119668393895	0.998491935539792	NA	0.75	0.75
CHOYP_GCST.1.1|m.16047	23C-29C	0.587958481141701	0.325377713162591	1.80700293030795	12	0.0958815496184984	0.773164859795017	NA	0.75	0.75
CHOYP_GDE.1.1|m.54948	23C-29C	0.210864122530976	0.847582966362221	0.248782869523669	7	0.810670174765851	0.952066081837914	NA	0.648026315789474	0.335526315789474
CHOYP_GEK.1.1|m.4939	23C-29C	0.196603063092071	0.520800265166912	0.377501849061198	4	0.724976496047439	0.928231291666052	NA	0.75	0.25
CHOYP_GELS2.2.2|m.30443	23C-29C	-0.0946111025158345	0.418864473810219	-0.225875213658491	12	0.825099797985239	0.955832766632551	NA	0.724489795918367	0.724489795918367
CHOYP_GEPH.1.2|m.49093	23C-29C	0.216241000406317	0.574549724087257	0.376366032983206	4	0.725757176376716	0.928350056417421	NA	0.765625	0.203125
CHOYP_GFM2.1.1|m.18396	23C-29C	0.870839499476716	0.559919408925099	1.55529436128764	1	0.363773365947591	0.798751792124778	NA	0.75	0
CHOYP_GIGA2.1.1|m.44916	23C-29C	0.121514774804042	0.479639686020583	0.25334595602839	11	0.804673415407761	0.949219208123053	NA	0.752083333333333	0.689583333333333
CHOYP_GIGA3.1.1|m.42774	23C-29C	0.92752155141109	0.449026290340091	2.06562860875827	7	0.077716666713169	0.769337705136085	NA	0.756944444444444	0.444444444444444
CHOYP_GIGA4.2.3|m.41265	23C-29C	0.447369228631263	0.0679842264904724	6.58048567624667	1	0.0960090296363261	0.773164859795017	NA	0.75	0
CHOYP_GIGA6.1.1|m.38687	23C-29C	0.0883063905784596	0.320698628166972	0.275356309078075	12	0.787726512797308	0.945165103744706	NA	0.732876712328767	0.732876712328767
CHOYP_GIPC1.1.1|m.60630	23C-29C	0.407763537860433	0.692408157583664	0.588906316880246	1	0.661176668592898	0.901451791414952	NA	0.75	0
CHOYP_GLIPR1L1.1.1|m.41745	23C-29C	1.03189629744926	0.674962791591376	1.52881952946819	4	0.201038594465695	0.78208684577604	NA	0.75	0.25
CHOYP_GLNA2.1.4|m.4134	23C-29C	1.11421344325339	0.259017127583041	4.3016979365435	1	0.145410038000439	0.78208684577604	NA	0.75	0
CHOYP_GLNA2.4.4|m.64443	23C-29C	-0.351705778445031	0.0977881676396393	-3.59660874044708	1	0.172644909619524	0.78208684577604	NA	0.75	0
CHOYP_GLO1.1.1|m.32382	23C-29C	0.429955256702943	0.320132613488137	1.34305359275392	4	0.250397174199434	0.788087039158866	NA	0.78125	0.21875
CHOYP_GLOD5.1.1|m.25831	23C-29C	3.10869924458214	3.22617345636487	0.963587137092407	1	0.51180415751022	0.854290664391252	NA	0.75	0
CHOYP_GLRX3.1.1|m.63529	23C-29C	0.149192625173576	0.462743817313132	0.322408684009753	12	0.752690933335057	0.938002625569668	NA	0.721590909090909	0.721590909090909
CHOYP_GMDS.1.1|m.28602	23C-29C	0.0877733692286071	0.177768911294436	0.49374982717439	4	0.647365735003979	0.900695433076107	NA	0.75	0.25
CHOYP_GMPAA.1.1|m.1432	23C-29C	0.035777304955199	0.259938933364707	0.137637346172386	8	0.89392817972103	0.97562157584596	NA	0.638888888888889	0.388888888888889
CHOYP_GMPR2.1.1|m.63274	23C-29C	0.0660462526053447	0.534265348273682	0.123620693010979	4	0.907578485422387	0.979323511741173	NA	0.761363636363636	0.198863636363636
CHOYP_GNAI.1.1|m.26096	23C-29C	-1.13678975338497	0.611555456320649	-1.85884982569583	1	0.314208759781377	0.796649395771594	NA	0.75	0
CHOYP_GNAO.1.1|m.37355	23C-29C	-0.0896265422994231	0.16660076491475	-0.53797197356978	12	0.600432091280462	0.886335401851436	NA	0.75	0.75
CHOYP_GNAQ.1.1|m.20698	23C-29C	-0.0519630981813085	0.498501832456318	-0.104238529927293	8	0.919546001627308	0.982134807436527	NA	0.7	0.45
CHOYP_GNAS.3.3|m.55756	23C-29C	-0.543872690843792	0.726643049447918	-0.748472983065083	4	0.495784179541363	0.843708386243466	NA	0.5	0
CHOYP_GNBPB3.1.1|m.55379	23C-29C	0.646119211447337	1.03440771787293	0.624627214475897	8	0.549611101434477	0.875003710492194	NA	0.75	0.5
CHOYP_GNPI2.1.1|m.55897	23C-29C	-0.40201291240378	0.20409317772129	-1.96975184027352	7	0.089523931667201	0.773164859795017	NA	0.770833333333333	0.458333333333333
CHOYP_GOLGA4.3.3|m.55461	23C-29C	-0.337095542268181	1.01941011619231	-0.330677062071248	4	0.757484437792563	0.939925710831677	NA	0.754807692307692	0.192307692307692
CHOYP_GPC6.1.1|m.64926	23C-29C	0.217694104238809	0.811987100813518	0.268100446448847	1	0.833243495726578	0.959513465448639	NA	0.75	0
CHOYP_GPCP1.1.1|m.11490	23C-29C	-1.22133748430185	0.0205891206660719	-59.3195554152272	1	0.0107310223725681	0.598152129127351	NA	0.75	0
CHOYP_GPDA.1.2|m.6967	23C-29C	-0.0315168806637966	0.31064660534729	-0.101455738196663	8	0.921685447638578	0.982717974974646	NA	0.75	0.5
CHOYP_GPDA.2.2|m.30755	23C-29C	-0.014465885304863	0.413175791604799	-0.0350114542013139	8	0.972928431804134	0.997566740855852	NA	0.75	0.5
CHOYP_GPM6A.1.1|m.41817	23C-29C	-0.536291804702095	0.345681665420095	-1.55140367091891	1	0.364499111515956	0.798751792124778	NA	0.75	0
CHOYP_GPMA.1.1|m.35689	23C-29C	0.207538705220756	0.28917083376728	0.717702759012618	12	0.486678043721985	0.837719413268902	NA	0.75	0.75
CHOYP_GPN3.1.2|m.6649	23C-29C	0.351169552154644	0.544235022496834	0.6452534982838	4	0.553909451924247	0.875003710492194	NA	0.75	0.25
CHOYP_GPX4-A.1.1|m.257	23C-29C	-0.0825489588585526	0.104246344415197	-0.791864302979994	1	0.573617269716087	0.877687435399772	NA	0.75	0
CHOYP_GPX5.1.1|m.44157	23C-29C	0.354878397015838	0.0108837593496259	32.6062333441831	1	0.0195183626261273	0.65710598030825	NA	0.75	0
CHOYP_GRIA3.1.1|m.44173	23C-29C	0.377040283675398	0.134127011105615	2.81106900517232	8	0.0228054675521689	0.700013724326392	NA	0.75	0.5
CHOYP_GRK5.1.1|m.6617	23C-29C	-0.264577345063215	0.399454559427511	-0.662346539347057	4	0.543963568057216	0.872587193830911	NA	0.75	0.25
CHOYP_GRM1.2.2|m.65835	23C-29C	0.280934555055229	0.368512993351916	0.762346403311069	12	0.460575972564452	0.821933519305925	NA	0.75	0.75
CHOYP_GRP75.1.1|m.11678	23C-29C	0.321750497463803	0.18084894621359	1.77911181790245	12	0.100540572027206	0.775683005353386	NA	0.737373737373737	0.737373737373737
CHOYP_GRP78.2.5|m.33058	23C-29C	0.304520909036391	0.158499016290277	1.92127948907069	12	0.0787654690706168	0.769337705136085	NA	0.75	0.75
CHOYP_GSH1.1.1|m.8927	23C-29C	0.100507522315578	0.448922967279502	0.223885899455443	4	0.833816286920686	0.959513465448639	NA	0.75	0.25
CHOYP_GSHB.1.1|m.27512	23C-29C	1.40831029642718	0.155810787591523	9.03859301526185	1	0.070148215886171	0.758344985240267	NA	0.75	0
CHOYP_GSK3B.1.1|m.62139	23C-29C	0.0596083616141764	0.181072727568388	0.32919569067442	8	0.750460734218807	0.937728482248408	NA	0.75	0.5
CHOYP_GSLG1.3.3|m.66468	23C-29C	0.211147876094749	0.272433674673203	0.775043233359572	4	0.481581302558211	0.83485862214328	NA	0.75	0.25
CHOYP_GST7.1.1|m.59335	23C-29C	-0.14925014158581	0.256685349774408	-0.581451733482183	8	0.576947631433272	0.87777996462142	NA	0.75	0.5
CHOYP_GSTO1.2.2|m.26202	23C-29C	0.503822694456339	0.598174979830207	0.842266412746569	1	0.554374340474862	0.875003710492194	NA	0.75	0
CHOYP_GSTO2.1.1|m.36486	23C-29C	-1.00204510696317	0.562037362757514	-1.78287988194744	4	0.149182799445397	0.78208684577604	NA	0.625	0.125
CHOYP_GSTP1.1.2|m.29677	23C-29C	0.0131018697699652	0.616859112779501	0.0212396469445504	4	0.984071761752568	0.998386048235177	NA	0.75	0.25
CHOYP_GSTP1.2.2|m.30099	23C-29C	-0.213851296480144	0.287148021708505	-0.744742363913035	1	0.592482035868878	0.884636741297271	NA	0.75	0
CHOYP_GSTZ1.1.1|m.56540	23C-29C	0.121529952255031	0.0928136501475729	1.309397400725	1	0.415214859755298	0.815709863009711	NA	0.75	0
CHOYP_GTPB1.1.1|m.66453	23C-29C	0.1897620635308	0.129887203458498	1.46097581961901	4	0.217818108413187	0.78208684577604	NA	0.775	0.2125
CHOYP_GTR1.1.1|m.25509	23C-29C	0.14110229984805	0.389263314339057	0.362485481293383	4	0.735329968239977	0.933077378598824	NA	0.75	0.25
CHOYP_GUAD.1.1|m.33511	23C-29C	-0.280907507843075	0.198969419451488	-1.41181247157212	1	0.392336656594346	0.802647809377541	NA	0.75	0
CHOYP_GULP1.1.1|m.44407	23C-29C	0.41880007644955	0.278050207915082	1.50620306882653	1	0.373122478087341	0.798795245812499	NA	0.75	0
CHOYP_GZF1.1.2|m.7747	23C-29C	-0.553822484970581	0.702666311852518	-0.788172814931851	1	0.57506424510747	0.87777996462142	NA	0.75	0
CHOYP_HACL1.1.1|m.6578	23C-29C	0.71104331960735	0.470933079436725	1.5098606376469	4	0.205590939437443	0.78208684577604	NA	0.78125	0.21875
CHOYP_HECD1.1.1|m.27759	23C-29C	0.734178352770311	0.663448903824643	1.10660873586184	1	0.467810168983246	0.824140909437769	NA	0.75	0
CHOYP_HEM3.1.1|m.28414	23C-29C	0.151384806938115	0.417891483367373	0.362258655568318	1	0.778740469560057	0.943786779948602	NA	0.75	0
CHOYP_HEX.1.1|m.43068	23C-29C	0.145258537936233	0.396365511147304	0.366476229265692	12	0.72038985243382	0.923756339244626	NA	0.75	0.75
CHOYP_HIF1N.1.1|m.53726	23C-29C	0.373007354645104	0.00281239033965501	132.630008496921	1	0.00479987686376271	0.598152129127351	NA	0.75	0
CHOYP_HINT1.1.1|m.53526	23C-29C	-0.0302430638282404	0.574765008840389	-0.0526181367394946	8	0.959326349700835	0.992693143327483	NA	0.625	0.375
CHOYP_HIP1.1.1|m.31791	23C-29C	0.960070198143349	0.415709321928385	2.30947478803168	4	0.0820796327163982	0.769337705136085	NA	0.75	0.25
CHOYP_HMBS.1.1|m.31422	23C-29C	0.142029784972188	0.317113671923776	0.44788288095736	12	0.662216318956567	0.901451791414952	NA	0.75	0.75
CHOYP_HMCN1.15.44|m.34725	23C-29C	0.336901602569537	0.458506353101188	0.734780663977377	1	0.596580818289439	0.886335401851436	NA	0.75	0
CHOYP_HMCN1.19.44|m.39500	23C-29C	-0.593846033825929	0.84062900833591	-0.706430575125516	7	0.502749218022637	0.847901072957287	NA	0.5625	0.25
CHOYP_HMCN1.23.44|m.42684	23C-29C	0.175634122052987	0.332227135528193	0.528656763011709	12	0.606683330256897	0.88901404376148	NA	0.743333333333333	0.743333333333333
CHOYP_HMCN1.28.44|m.47379	23C-29C	0.63089491406101	0.66503182994044	0.948668748859002	1	0.516765771097368	0.856371797816998	NA	0.75	0
CHOYP_HOOK3.1.1|m.14456	23C-29C	0.574356615304722	0.176286848675871	3.25807976952814	4	0.0311371922737989	0.746160845484124	NA	0.75	0.25
CHOYP_HPGD.1.3|m.50258	23C-29C	0.305233037468444	0.306418232604707	0.996132099822559	12	0.338849020506036	0.796649395771594	NA	0.75	0.75
CHOYP_HPRT.1.1|m.61881	23C-29C	-0.267961599684327	0.205006429807072	-1.30708875783311	12	0.215674954619975	0.78208684577604	NA	0.75	0.75
CHOYP_HR3.1.1|m.43893	23C-29C	0.000394606315596846	0.262887061194884	0.00150104882987876	1	0.99904440335331	0.99950504782141	NA	0.75	0
CHOYP_HS12A.14.33|m.41988	23C-29C	-0.903200590579321	0.309243793295291	-2.92067491785315	4	0.0432143106428544	0.746160845484124	NA	0.5	0
CHOYP_HS74L.1.1|m.24610	23C-29C	0.58920456719108	0.801803073544751	0.73484947443045	8	0.483413067494847	0.83485862214328	NA	0.75	0.5
CHOYP_HS90A.1.3|m.7724	23C-29C	0.00345529452357773	0.154319586063198	0.0223905118703642	1	0.985748138763965	0.998491935539792	NA	0.75	0
CHOYP_HS90A.2.3|m.21992	23C-29C	3.57946238636119	1.90685233863944	1.87715761405793	1	0.311612610049989	0.796649395771594	NA	0.75	0
CHOYP_HS90A.3.3|m.28300	23C-29C	0.143668144354933	0.401269435873915	0.358034107536852	1	0.781121115747245	0.943786779948602	NA	0.75	0
CHOYP_HSP21.4.1.1|m.8171	23C-29C	0.326432620386896	0.489411095272517	0.66699064148746	1	0.62552315011317	0.899077830123106	NA	0.75	0
CHOYP_HSP74.1.1|m.13095	23C-29C	0.249815687364683	0.237314037600323	1.05267977356407	8	0.323241786260535	0.796649395771594	NA	0.75	0.5
CHOYP_HSP7C.1.2|m.22077	23C-29C	0.695215513782522	0.292828929502808	2.37413535255182	1	0.253790185828596	0.788087039158866	NA	0.75	0
CHOYP_HSP7E.1.1|m.13730	23C-29C	-0.0501196815828173	0.438908706057584	-0.114191586749345	4	0.914588176665849	0.980804581374964	NA	0.75	0.25
CHOYP_HSPA12A.10.27|m.35252	23C-29C	-0.271624853234556	0.485454229708138	-0.559527215156537	1	0.675242216133473	0.904455951039327	NA	0.75	0
CHOYP_HSPA12A.16.27|m.48207	23C-29C	-1.38301077905377	0.346573031780894	-3.99053201556697	1	0.156313611536576	0.78208684577604	NA	0.75	0
CHOYP_HTR5B.1.1|m.39330	23C-29C	-0.058559412112615	0.0204869024033004	-2.85838292972885	1	0.214247725877812	0.78208684577604	NA	0.75	0
CHOYP_HVCN1.1.4|m.8888	23C-29C	1.4225736740961	0.255948207355329	5.55805289201013	1	0.113327612837926	0.781129361328546	NA	0.75	0
CHOYP_HX1.1.1|m.23716	23C-29C	-0.303140549972257	0.235631850075646	-1.28650074204713	1	0.420644508128596	0.815709863009711	NA	0.75	0
CHOYP_HYOU1.2.3|m.12568	23C-29C	0.530325286621026	0.674968941211594	0.785703243869374	8	0.454680351970169	0.821933519305925	NA	0.75	0.5
CHOYP_IARS.1.1|m.27559	23C-29C	-0.100887403943951	0.195931804661444	-0.514910808473778	12	0.615967521098052	0.893815236260023	NA	0.75	0.75
CHOYP_IDE.1.3|m.8450	23C-29C	-0.831190017184657	0.571304224351205	-1.45489912686816	12	0.171351987066035	0.78208684577604	NA	0.722826086956522	0.722826086956522
CHOYP_IDHC.1.1|m.7041	23C-29C	-0.0972556437032637	0.209848286031613	-0.463456936162979	12	0.651330177415079	0.901451791414952	NA	0.75	0.75
CHOYP_IDLC.1.1|m.63624	23C-29C	-0.0612313323776626	0.196507268163937	-0.311598308549992	1	0.807700602119189	0.950107766694737	NA	0.75	0
CHOYP_IF122.2.2|m.59794	23C-29C	1.12301290310884	0.695341323965529	1.61505272936218	1	0.352941657141763	0.798751792124778	NA	0.75	0
CHOYP_IF2A.1.1|m.13279	23C-29C	-0.297573057097727	0.35440798666309	-0.839634173878276	8	0.425492008247782	0.816450668346516	NA	0.69047619047619	0.44047619047619
CHOYP_IF2H.1.1|m.18253	23C-29C	0.0157790907696302	0.10697526815866	0.147502231508572	12	0.885184958700203	0.974251292245525	NA	0.75	0.75
CHOYP_IF4A3.1.1|m.30424	23C-29C	-0.157297023972314	0.377026524678747	-0.417204132007271	8	0.687499963552448	0.908253745290288	NA	0.75	0.5
CHOYP_IF4E.1.1|m.56823	23C-29C	0.352126958441796	0.372862173116993	0.944389063385383	8	0.372614889009376	0.798795245812499	NA	0.75	0.5
CHOYP_IF6.1.1|m.22685	23C-29C	-0.241162262736594	0.409277405938094	-0.589239130324901	4	0.587371608226464	0.883184384737173	NA	0.75	0.25
CHOYP_IFIH1.10.14|m.60393	23C-29C	-2.91179188330497	1.03664291545165	-2.80886681412021	1	0.217739060609659	0.78208684577604	NA	0.75	0
CHOYP_IFT140.1.1|m.61053	23C-29C	0.313435043960993	0.477721506367898	0.656104110413681	1	0.630343944976701	0.899925258448609	NA	0.75	0
CHOYP_IFT57.1.1|m.13249	23C-29C	0.621313432042218	1.19872796449336	0.518310617959775	4	0.631592341801174	0.899925258448609	NA	0.5	0
CHOYP_IKBZ.1.1|m.23083	23C-29C	0.308453346541354	0.498481217613795	0.618786296538726	7	0.555650432113677	0.875669281861403	NA	0.7890625	0.4140625
CHOYP_ILVBL.1.1|m.27563	23C-29C	0.452497229849851	0.124637064100461	3.63051900424359	0	NA	NA	NA	0.8125	0
CHOYP_IMA2.1.2|m.35753	23C-29C	0.337528582583251	0.164671480886134	2.04970879454617	8	0.0745418686909509	0.769337705136085	NA	0.75	0.5
CHOYP_IMDH3.1.1|m.51789	23C-29C	-0.137473350696311	0.224550955995819	-0.612214497536456	8	0.557391562148162	0.875669281861403	NA	0.75	0.5
CHOYP_IMSP5.2.2|m.17779	23C-29C	2.04081309012171	0.317181804076417	6.43420607327784	4	0.00300110974238699	0.53579821465649	NA	0.78125	0.21875
CHOYP_IPO5.1.1|m.25693	23C-29C	0.00393705968111391	0.197525880758285	0.0199318674899708	12	0.984425307303974	0.998386048235177	NA	0.75	0.75
CHOYP_IPO7.1.1|m.16806	23C-29C	0.502299953884055	0.594744685053491	0.844564006215337	1	0.553519638426374	0.875003710492194	NA	0.75	0
CHOYP_IPO9.1.4|m.24013	23C-29C	-1.28969808549062	0.736008943717228	-1.7522858879635	1	0.330140820210805	0.796649395771594	NA	0.75	0
CHOYP_IQGA1.1.1|m.47731	23C-29C	-0.141504230059477	0.35682604663384	-0.396563623632226	8	0.702057444543343	0.913520061505321	NA	0.75	0.5
CHOYP_IRAK4.1.1|m.23405	23C-29C	-0.155066710512177	1.02945353707089	-0.150630120669058	1	0.904821431681488	0.977818773428842	NA	0.75	0
CHOYP_ISCW_ISCW000704.1.1|m.38250	23C-29C	-0.173654416750033	0.204170276838043	-0.850537205705919	1	0.551306655645833	0.875003710492194	NA	0.75	0
CHOYP_ISCW_ISCW001340.1.1|m.1981	23C-29C	0.652583562185974	0.265284798549371	2.45993575868059	1	0.245805155091493	0.788087039158866	NA	0.75	0
CHOYP_ISCW_ISCW003704.1.1|m.6942	23C-29C	0.202937776436414	0.101192713988935	2.0054583817033	1	0.29447376691831	0.796649395771594	NA	0.75	0
CHOYP_ISCW_ISCW004725.1.1|m.9722	23C-29C	0.170113119553172	0.0977968788931323	1.73945346189487	1	0.332158930124781	0.796649395771594	NA	0.75	0
CHOYP_ISCW_ISCW005292.1.1|m.11066	23C-29C	-0.000768626818555163	0.289976540120316	-0.00265065173284793	8	0.997949993840605	0.99950504782141	NA	0.75	0.5
CHOYP_ISCW_ISCW005651.1.1|m.49000	23C-29C	-0.0602100748772548	0.27698204621938	-0.217378980692367	11	0.831892523955388	0.959513465448639	NA	0.75390625	0.69140625
CHOYP_ISCW_ISCW005791.1.1|m.53514	23C-29C	-0.576937261076064	0.623972955013216	-0.924619018245502	4	0.407494927667015	0.810485489884504	NA	0.75	0.25
CHOYP_ISCW_ISCW006091.2.2|m.61313	23C-29C	0.0951318303548447	0.197515885332512	0.481641414282669	4	0.655225930997541	0.901451791414952	NA	0.75	0.25
CHOYP_ISCW_ISCW006831.1.1|m.23820	23C-29C	0.627107139990009	0.403336199766313	1.55480004114024	4	0.194966995128297	0.78208684577604	NA	0.75	0.25
CHOYP_ISCW_ISCW007151.1.2|m.41781	23C-29C	-1.83953738627137	0.171364252485115	-10.7346623323973	1	0.0591343945748153	0.746160845484124	NA	0.75	0
CHOYP_ISCW_ISCW008219.1.2|m.46822	23C-29C	-0.415158537138979	0.335473118298804	-1.23753145779388	8	0.25097832827083	0.788087039158866	NA	0.75	0.5
CHOYP_ISCW_ISCW008293.3.5|m.49173	23C-29C	-1.30843280945467	0.509631453927923	-2.56740983973827	1	0.236453275313328	0.788087039158866	NA	0.75	0
CHOYP_ISCW_ISCW008316.1.3|m.11997	23C-29C	0.910831305154869	0.140912779476178	6.46379489880723	1	0.0977154183413533	0.773164859795017	NA	0.75	0
CHOYP_ISCW_ISCW008555.1.1|m.40873	23C-29C	0.292209261933046	0.23314836080171	1.25331896363434	12	0.233959696944063	0.788087039158866	NA	0.75	0.75
CHOYP_ISCW_ISCW011108.1.1|m.13934	23C-29C	0.277168596157892	0.333502067652026	0.831085090743991	12	0.422154349031069	0.815709863009711	NA	0.75	0.75
CHOYP_ISCW_ISCW011341.1.1|m.18728	23C-29C	0.541774219457423	0.370118124078994	1.46378732683135	8	0.181406182004863	0.78208684577604	NA	0.75	0.5
CHOYP_ISCW_ISCW012010.1.1|m.27251	23C-29C	0.119846523863255	0.248254092737411	0.482757494717404	8	0.642201145313631	0.900579428080979	NA	0.75	0.5
CHOYP_ISCW_ISCW012036.1.1|m.27987	23C-29C	-0.0861202688268889	0.341750497150986	-0.251997493916858	4	0.813461291831127	0.952072492455263	NA	0.5	0
CHOYP_ISCW_ISCW012164.1.1|m.1290	23C-29C	-0.459181536148465	0.962419744792793	-0.477111508396293	4	0.658180540612596	0.901451791414952	NA	0.5	0
CHOYP_ISCW_ISCW012232.1.1|m.38746	23C-29C	0.0279782424373636	0.253239150770443	0.110481504744602	4	0.917348910253247	0.980804581374964	NA	0.75	0.25
CHOYP_ISCW_ISCW012623.1.1|m.26452	23C-29C	0.304044316698771	0.00928899767806938	32.7316603185936	1	0.0194436152996316	0.65710598030825	NA	0.75	0
CHOYP_ISCW_ISCW013467.1.1|m.25109	23C-29C	-2.46587053675566	1.12117188919132	-2.19936885728935	1	0.271668314937086	0.793903773221917	NA	0.75	0
CHOYP_ISCW_ISCW013767.1.1|m.29335	23C-29C	-0.0611721969639873	0.489707735449613	-0.124915725310779	4	0.906616522676544	0.978783197881597	NA	0.75	0.25
CHOYP_ISCW_ISCW014398.1.3|m.15838	23C-29C	-2.06707062635354	0.207394545194075	-9.96685146380884	1	0.0636606635903825	0.746160845484124	NA	0.75	0
CHOYP_ISCW_ISCW014481.1.1|m.61217	23C-29C	1.11009767312579	0.39510444261765	2.80963095674439	1	0.217684351330123	0.78208684577604	NA	0.75	0
CHOYP_ISCW_ISCW014720.1.2|m.2306	23C-29C	-0.971277788187202	0.610234096865839	-1.59164784985907	1	0.357114573648445	0.798751792124778	NA	0.75	0
CHOYP_ISCW_ISCW014726.5.5|m.47210	23C-29C	-2.45694467583679	0.463300178761754	-5.30313776783636	4	0.00607428086246631	0.598152129127351	NA	0.5	0
CHOYP_ISCW_ISCW015295.1.1|m.22192	23C-29C	0.784441402754354	0.208452244957189	3.763170806414	4	0.0197206588539121	0.65710598030825	NA	0.695652173913043	0.195652173913043
CHOYP_ISCW_ISCW016254.2.5|m.38599	23C-29C	-0.12135633746847	0.536355844285033	-0.226260865359338	1	0.858343043076126	0.965684787811052	NA	0.75	0
CHOYP_ISCW_ISCW016254.4.5|m.50369	23C-29C	1.17635828454701	0.794272482602569	1.4810512894674	4	0.212710118991658	0.78208684577604	NA	0.5	0
CHOYP_ISCW_ISCW017188.1.1|m.23179	23C-29C	-0.0193667846375405	0.328539649006047	-0.0589480895110593	8	0.954439345627489	0.992308086998688	NA	0.75	0.5
CHOYP_ISCW_ISCW017519.1.2|m.935	23C-29C	0.788077365025592	0.183520303332728	4.29422440304483	1	0.145654372813629	0.78208684577604	NA	0.75	0
CHOYP_ISCW_ISCW017519.2.2|m.15263	23C-29C	0.0592891197417096	0.111560171345126	0.531454183216437	1	0.689015583758584	0.908477313416912	NA	0.75	0
CHOYP_ISCW_ISCW017707.1.1|m.58329	23C-29C	-0.577876652598084	0.216202246145201	-2.67285221546673	4	0.0556405940283855	0.746160845484124	NA	0.777777777777778	0.215277777777778
CHOYP_ISCW_ISCW017709.1.1|m.30040	23C-29C	-0.881842375067627	0.114548575467023	-7.69841415724541	1	0.0822344672136706	0.769337705136085	NA	0.75	0
CHOYP_ISCW_ISCW018083.1.1|m.1650	23C-29C	-1.02904382681736	0.509691344092031	-2.01895488072397	1	0.292771996901784	0.796649395771594	NA	0.75	0
CHOYP_ISCW_ISCW018298.1.1|m.741	23C-29C	-0.573402081605128	0.601848770594191	-0.952734490159416	1	0.515406233674322	0.85605010749969	NA	0.75	0
CHOYP_ISCW_ISCW018425.1.1|m.35608	23C-29C	0.538032273748542	0.544225818973891	0.988619530699542	8	0.351803572101043	0.798751792124778	NA	0.75	0.5
CHOYP_ISCW_ISCW018536.1.1|m.56336	23C-29C	-0.0903498143346534	0.211649894153371	-0.4268833428718	8	0.680720338613367	0.904875178099038	NA	0.75	0.5
CHOYP_ISCW_ISCW020028.1.1|m.57937	23C-29C	1.01015129375334	0.34341236164007	2.94151115856474	0	NA	NA	NA	0.8125	0
CHOYP_ISCW_ISCW020302.1.1|m.37564	23C-29C	0.348512334445237	0.210676882941787	1.65425047864191	8	0.136673832393531	0.78208684577604	NA	0.75	0.5
CHOYP_ISCW_ISCW020550.1.2|m.3370	23C-29C	0.459813671685335	0.165713643646276	2.77474842486012	1	0.220208992638027	0.78208684577604	NA	0.75	0
CHOYP_ISCW_ISCW020550.2.2|m.18099	23C-29C	0.474593232703673	0.230614589143215	2.05794973538705	8	0.0735939906523952	0.764154329290353	NA	0.75	0.5
CHOYP_ISCW_ISCW021350.1.1|m.10332	23C-29C	-2.92090243575093	0.29901678076233	-9.76835623841649	1	0.0649453944520701	0.746160845484124	NA	0.75	0
CHOYP_ISCW_ISCW021457.1.1|m.31134	23C-29C	0.314637975797443	0.730363251452896	0.430796559344327	8	0.677988095401679	0.904875178099038	NA	0.75	0.5
CHOYP_ISCW_ISCW021591.1.1|m.13970	23C-29C	-0.114499762287011	0.228953116119648	-0.500101349252545	12	0.626048212628441	0.8992571186185	NA	0.75	0.75
CHOYP_ISCW_ISCW021601.2.2|m.20304	23C-29C	1.24408351485626	0.633689232079622	1.96323915868581	1	0.29991753411153	0.796649395771594	NA	0.75	0
CHOYP_ISCW_ISCW022021.1.1|m.53168	23C-29C	-0.242004740565065	0.0333663578847141	-7.2529564479656	1	0.0872239117345839	0.769337705136085	NA	0.75	0
CHOYP_ISCW_ISCW022029.1.1|m.9014	23C-29C	0.0272010370444065	0.313247879190824	0.0868355026526331	12	0.932234425173436	0.986319370263859	NA	0.75	0.75
CHOYP_ISCW_ISCW022609.1.1|m.26988	23C-29C	0.126416220608638	0.292531371139255	0.43214585880589	12	0.673298853571771	0.903197617191954	NA	0.695652173913043	0.695652173913043
CHOYP_ISCW_ISCW023153.1.1|m.10480	23C-29C	0.0845727026047243	0.331062189505407	0.255458657876553	4	0.810966995978275	0.952066081837914	NA	0.75	0.25
CHOYP_ISCW_ISCW023180.1.2|m.31255	23C-29C	-0.0753634961510111	0.79194988303766	-0.0951619512360321	4	0.928762868404032	0.985983798013554	NA	0.625	0.0625
CHOYP_ISCW_ISCW023296.1.1|m.59066	23C-29C	0.246180400079102	0.349281098989142	0.70482027453411	4	0.519797140750905	0.856491137293463	NA	0.767857142857143	0.205357142857143
CHOYP_ISCW_ISCW023297.1.1|m.11833	23C-29C	-1.19766112847507	0.196335649471127	-6.10006960886233	1	0.103442619976303	0.777421260116223	NA	0.75	0
CHOYP_ISCW_ISCW023591.1.1|m.9921	23C-29C	1.10487678362029	0.650659529986653	1.69808745234693	4	0.164723738687304	0.78208684577604	NA	0.75	0.25
CHOYP_ISY1.1.1|m.53545	23C-29C	1.07385226326736	0.385930788399657	2.78249959719542	1	0.219643151858493	0.78208684577604	NA	0.75	0
CHOYP_ITA7.1.1|m.1060	23C-29C	-1.003704504582	0.645596153758408	-1.55469405872205	1	0.363885175107014	0.798751792124778	NA	0.75	0
CHOYP_ITB1.3.4|m.28565	23C-29C	0.312100777284349	0.289694939218033	1.07734287014746	4	0.341965563849864	0.798751792124778	NA	0.7734375	0.2109375
CHOYP_ITB1B.1.1|m.59423	23C-29C	-1.28983424574508	0.64716530476713	-1.99305221748437	1	0.296054319179384	0.796649395771594	NA	0.75	0
CHOYP_ITPA.1.1|m.13655	23C-29C	-0.447592556833609	0.201659730844887	-2.21954355963059	1	0.269484627675612	0.793903773221917	NA	0.75	0
CHOYP_IVD.1.2|m.5213	23C-29C	0.320029677170771	0.278330342525241	1.14981957866038	8	0.283428511051212	0.796649395771594	NA	0.75	0.5
CHOYP_JNK.1.1|m.1540	23C-29C	2.24390831904083	0.647921602942797	3.46324047361474	0	NA	NA	NA	0.8125	0
CHOYP_K0020.1.1|m.1673	23C-29C	0.496014119891306	0.121767842266994	4.07344098948326	1	0.153254759939854	0.78208684577604	NA	0.75	0
CHOYP_K1143.1.1|m.63474	23C-29C	1.88375413706702	0.30073323352244	6.26387085658246	4	0.0033141298645849	0.53579821465649	NA	0.5625	0
CHOYP_K11G12.5.1.1|m.55605	23C-29C	0.0852078172962507	0.442959509659993	0.192360284491137	4	0.856831247504141	0.965684787811052	NA	0.75	0.25
CHOYP_K1239.3.3|m.45453	23C-29C	-0.0120846737776716	0.498744364062489	-0.0242301961654999	1	0.984577595737199	0.998386048235177	NA	0.75	0
CHOYP_K6PF.1.1|m.46882	23C-29C	0.388496259172129	0.341164247736902	1.13873672798132	12	0.277036132028727	0.795692730462418	NA	0.75	0.75
CHOYP_KAT3.1.1|m.49207	23C-29C	-0.0796209844657483	0.122793869344267	-0.64841172357328	8	0.534883202020887	0.866536471941401	NA	0.75	0.5
CHOYP_KBP.1.1|m.16212	23C-29C	0.676721129782187	0.378107026715676	1.78976078720446	0	NA	NA	NA	0.8125	0
CHOYP_KC1A.2.2|m.64030	23C-29C	0.444386851765145	0.149544725819555	2.97159829161314	1	0.206656407033637	0.78208684577604	NA	0.75	0
CHOYP_KCP.3.13|m.17018	23C-29C	-0.0394745687860212	0.0368893984196125	-1.0700789516002	0	NA	NA	NA	0.8125	0
CHOYP_KCP.6.13|m.26127	23C-29C	-0.110468906232159	0.440389605549984	-0.250843582228056	1	0.843536389186799	0.963888532775263	NA	0.75	0
CHOYP_KCP.8.13|m.40457	23C-29C	-0.457986250598267	0.402890314394221	-1.13675170197846	4	0.319121641962765	0.796649395771594	NA	0.5	0
CHOYP_KCP.9.13|m.43409	23C-29C	0.059661440106456	0.314747866435912	0.189553120032361	4	0.85888939312759	0.965684787811052	NA	0.75	0.25
CHOYP_KCY.1.1|m.29973	23C-29C	0.0990881710604086	0.0308395206683917	3.2130256538639	1	0.192087465043288	0.78208684577604	NA	0.75	0
CHOYP_KDEL1.1.1|m.62729	23C-29C	0.853559047784679	0.753602882343155	1.13263771647308	4	0.320657466720076	0.796649395771594	NA	0.760416666666667	0.197916666666667
CHOYP_KDM1A.1.1|m.60229	23C-29C	1.00934741393561	0.575783548639909	1.75299800822696	4	0.154474407975996	0.78208684577604	NA	0.75	0.25
CHOYP_KHDR1.1.1|m.8878	23C-29C	-0.0274823502486138	0.611619262951254	-0.044933755218897	8	0.965261472179324	0.994869264999669	NA	0.706896551724138	0.456896551724138
CHOYP_KIF2A.2.2|m.62687	23C-29C	1.77404000099905	0.361069037499344	4.91329861260196	0	NA	NA	NA	0.8125	0
CHOYP_KIF2A.2.2|m.62688	23C-29C	0.0487287551942615	0.366886286851725	0.132817052423534	12	0.896539256316465	0.977285724070331	NA	0.75	0.75
CHOYP_KIF4A.1.1|m.10797	23C-29C	-0.290531900527327	0.0947579301440684	-3.06604312784805	1	0.20071007006665	0.78208684577604	NA	0.75	0
CHOYP_KINH.1.9|m.1032	23C-29C	-0.769514069334903	0.514034089380741	-1.49700979999583	1	0.374920622301782	0.799182833791664	NA	0.75	0
CHOYP_KLC.2.3|m.40314	23C-29C	0.423571212535581	0.211432378889389	2.00334127989532	4	0.115674452023628	0.781129361328546	NA	0.75	0.25
CHOYP_KLH36.1.2|m.12244	23C-29C	1.38942511234053	0.0787482918036249	17.6438762101069	1	0.0360430673401413	0.746160845484124	NA	0.75	0
CHOYP_KLHL24.2.4|m.18433	23C-29C	-1.05345296018794	0.208376909265652	-5.05551677438949	4	0.00720314630402075	0.598152129127351	NA	0.75	0.25
CHOYP_KMO.1.2|m.17496	23C-29C	0.0641811762097812	0.374077491510126	0.171571873920257	8	0.868034617608891	0.967442963742204	NA	0.684210526315789	0.434210526315789
CHOYP_KPC1.2.2|m.37402	23C-29C	1.75627598813219	0.716265124439222	2.45199148779889	1	0.246524390538247	0.788087039158866	NA	0.75	0
CHOYP_KPCD3.1.1|m.10808	23C-29C	0.155927725042858	0.0689457202968399	2.26160121863292	1	0.265036864175103	0.793903773221917	NA	0.75	0
CHOYP_KPRB.1.1|m.17501	23C-29C	-0.018206864808306	0.343917981183043	-0.0529395547905819	1	0.966329064554166	0.994869264999669	NA	0.75	0
CHOYP_KPYM.1.1|m.33498	23C-29C	0.0277858653631061	0.228386039522177	0.121661838093252	11	0.905360916931707	0.977818773428842	NA	0.758152173913043	0.695652173913043
CHOYP_KS6A1.1.1|m.38386	23C-29C	-0.121476714718167	0.285355965614526	-0.425702383535461	12	0.677859974510925	0.904875178099038	NA	0.75	0.75
CHOYP_KS6B1.1.1|m.8274	23C-29C	-1.06120409972817	0.427760699100663	-2.48083590184716	1	0.243931865820775	0.788087039158866	NA	0.75	0
CHOYP_KTNA1.1.2|m.16373	23C-29C	0.810910393741398	0.489303311944295	1.65727550569639	1	0.345630890323941	0.798751792124778	NA	0.75	0
CHOYP_L1CAM.2.2|m.49542	23C-29C	-0.453776797423384	0.218762572506004	-2.07428899845713	1	0.285982065418948	0.796649395771594	NA	0.75	0
CHOYP_LA.1.1|m.65962	23C-29C	-0.215950621982572	0.378158049874467	-0.571059169715568	12	0.578497653751781	0.87802607957783	NA	0.75	0.75
CHOYP_LACB2.1.1|m.31957	23C-29C	0.763045423442271	0.565246247647176	1.34993452255266	1	0.40589093975867	0.810485489884504	NA	0.75	0
CHOYP_LAMC1.1.1|m.36098	23C-29C	0.0194993406906849	1.13368893768475	0.0171999038206256	4	0.987100867129456	0.998491935539792	NA	0.765625	0.203125
CHOYP_LGR4.1.2|m.27343	23C-29C	0.0497503723551773	0.178982024993209	0.277962953861232	12	0.785772011594383	0.945165103744706	NA	0.75	0.75
CHOYP_LIGO2.1.2|m.3525	23C-29C	-0.23058463746978	0.371099274687175	-0.621355667332293	8	0.551655523791776	0.875003710492194	NA	0.75	0.5
CHOYP_LIPA1.1.1|m.10892	23C-29C	-0.487911498508257	0.226743331531263	-2.15182292336118	1	0.276948242256378	0.795692730462418	NA	0.75	0
CHOYP_LIS1.1.1|m.56212	23C-29C	-0.640772375526226	0.40959514524678	-1.56440422442059	1	0.362084079278992	0.798751792124778	NA	0.75	0
CHOYP_LMNB2.1.1|m.55999	23C-29C	-0.0694734261381882	0.323582993527417	-0.214700486514604	12	0.833606177110989	0.959513465448639	NA	0.75	0.75
CHOYP_LMO7.1.1|m.27803	23C-29C	0.400713804906279	0.437440232084438	0.91604241108973	8	0.386424775780662	0.802647809377541	NA	0.75	0.5
CHOYP_LOAG_05718.1.1|m.48540	23C-29C	0.384735703590938	0.206129046240602	1.86647981256295	4	0.135381317057168	0.78208684577604	NA	0.75	0.25
CHOYP_LOC100017224.1.1|m.26828	23C-29C	1.34504755965655	0.0364803232253257	36.8704945772734	1	0.0172621427846182	0.65710598030825	NA	0.75	0
CHOYP_LOC100024935.1.1|m.2615	23C-29C	2.19729620223811	0.596709034378725	3.68235785892846	0	NA	NA	NA	0.8125	0
CHOYP_LOC100027178.1.1|m.66611	23C-29C	0.880362938562324	0.296192447896888	2.9722666624802	0	NA	NA	NA	0.8125	0
CHOYP_LOC100027252.1.1|m.30045	23C-29C	-0.233870676065337	0.424237397841372	-0.551273125036431	1	0.679258141823788	0.904875178099038	NA	0.75	0
CHOYP_LOC100027962.1.1|m.48278	23C-29C	-0.121451431064941	0.407801016605315	-0.297820324421814	4	0.780668348885634	0.943786779948602	NA	0.75	0.25
CHOYP_LOC100028654.1.1|m.62088	23C-29C	1.6607422013529	0.0199071423405552	83.4244399794946	1	0.0076307288860471	0.598152129127351	NA	0.75	0
CHOYP_LOC100049762.1.1|m.1777	23C-29C	-1.03148698884456	0.211129991706981	-4.88555406318645	1	0.128531211029004	0.781129361328546	NA	0.75	0
CHOYP_LOC100072802.1.1|m.27280	23C-29C	-0.218151031936824	0.304535265446002	-0.716340787715782	4	0.513378195751552	0.855841723491933	NA	0.78125	0.21875
CHOYP_LOC100074304.1.1|m.27870	23C-29C	-0.208671535647596	0.115913410561522	-1.80023635433315	1	0.322793450296143	0.796649395771594	NA	0.75	0
CHOYP_LOC100113561.1.1|m.37903	23C-29C	-0.38877492182413	0.152192792705098	-2.55448970292209	1	0.237541492741384	0.788087039158866	NA	0.75	0
CHOYP_LOC100114171.1.1|m.50280	23C-29C	0.158686699986237	0.315449620260654	0.503049266171617	12	0.624035194306326	0.899077830123106	NA	0.75	0.75
CHOYP_LOC100114247.1.1|m.30717	23C-29C	0.100990120895072	0.247062834004781	0.408762901558546	8	0.693437148396796	0.909371829738684	NA	0.75	0.5
CHOYP_LOC100114736.1.1|m.18266	23C-29C	-0.399545148567398	0.23110192757221	-1.72886982278655	1	0.333840300979011	0.796649395771594	NA	0.75	0
CHOYP_LOC100115002.1.1|m.45844	23C-29C	-0.196419021667833	0.276087514037065	-0.711437539480555	4	0.516103034969252	0.856208556222897	NA	0.75	0.25
CHOYP_LOC100115298.1.1|m.39207	23C-29C	-0.135616637721363	0.302702318027422	-0.448019818959817	4	0.67733370991859	0.904875178099038	NA	0.75	0.25
CHOYP_LOC100115577.1.1|m.21791	23C-29C	-0.119336732540155	0.387711803673784	-0.307797522307481	12	0.763513308894862	0.9409222446768	NA	0.75	0.75
CHOYP_LOC100115776.1.1|m.24729	23C-29C	-0.395286886973462	0.600980475253314	-0.65773665410153	1	0.62961793911032	0.899925258448609	NA	0.75	0
CHOYP_LOC100116049.1.1|m.54372	23C-29C	-0.352064649974294	0.108803327264715	-3.23578937175084	1	0.190815882360994	0.78208684577604	NA	0.75	0
CHOYP_LOC100116719.1.1|m.58	23C-29C	-0.352777027982942	0.509867685991744	-0.691899168500461	1	0.614674137961587	0.893815236260023	NA	0.75	0
CHOYP_LOC100116878.1.1|m.11654	23C-29C	-0.333274649699767	0.0802467762039086	-4.15312197530415	1	0.15042366384195	0.78208684577604	NA	0.75	0
CHOYP_LOC100117425.1.1|m.1256	23C-29C	0.195811531462255	0.723163794900586	0.270770650913426	8	0.793422370466302	0.946648141838588	NA	0.75	0.5
CHOYP_LOC100117732.1.1|m.18587	23C-29C	-0.400979418786502	0.324016262104552	-1.23752868507913	1	0.432670700309256	0.819021970110877	NA	0.75	0
CHOYP_LOC100118048.1.1|m.62637	23C-29C	-0.169928935895451	0.551735575843604	-0.307989811307038	8	0.765956452610655	0.9409222446768	NA	0.75	0.5
CHOYP_LOC100118098.1.1|m.14795	23C-29C	-0.329612133585769	0.269903001877472	-1.22122440763146	8	0.256767187083648	0.790210533567577	NA	0.75	0.5
CHOYP_LOC100118291.1.1|m.54817	23C-29C	0.771057789422745	0.410796890276464	1.8769805898575	1	0.311637524361123	0.796649395771594	NA	0.75	0
CHOYP_LOC100118354.1.4|m.27048	23C-29C	-0.0911303030407282	0.391544104503117	-0.232745946095589	4	0.827382928869328	0.957717018545631	NA	0.75	0.25
CHOYP_LOC100118464.1.1|m.33259	23C-29C	0.410579263963317	0.4072128754618	1.00826690093652	4	0.370366432709587	0.798751792124778	NA	0.75	0.25
CHOYP_LOC100118502.1.1|m.57420	23C-29C	-0.183432600081332	0.439789474870151	-0.417091837260296	4	0.698023882152726	0.911008925498167	NA	0.625	0.125
CHOYP_LOC100119086.1.1|m.55425	23C-29C	-0.247479088566539	0.365436213876166	-0.677215555463263	1	0.621039241081971	0.896835158737421	NA	0.75	0
CHOYP_LOC100119310.1.1|m.22032	23C-29C	1.25692098601341	0.0899439102458483	13.9744979129527	1	0.0454783034698583	0.746160845484124	NA	0.75	0
CHOYP_LOC100119577.1.1|m.47861	23C-29C	0.97649057851617	0.772542995541081	1.26399512279863	1	0.426100128317956	0.816450668346516	NA	0.75	0
CHOYP_LOC100120123.1.1|m.12979	23C-29C	0.20176749663198	0.208726968398291	0.966657534387073	12	0.352793891596507	0.798751792124778	NA	0.725961538461538	0.725961538461538
CHOYP_LOC100121425.1.1|m.10532	23C-29C	0.173093923312187	0.972502052432501	0.177988234450746	1	0.8878634842545	0.974345680467637	NA	0.75	0
CHOYP_LOC100121687.1.1|m.57141	23C-29C	-0.321220342938613	0.678599948276988	-0.473357452729275	1	0.718545743419012	0.922630824907207	NA	0.75	0
CHOYP_LOC100121788.1.1|m.28436	23C-29C	-0.102184265855515	0.20108884803929	-0.508154812421769	4	0.638086639343559	0.900579428080979	NA	0.75	0.25
CHOYP_LOC100122037.1.1|m.12516	23C-29C	0.0986143397482308	0.600027572627598	0.164349680326166	4	0.877426485025912	0.972955662730048	NA	0.75	0.25
CHOYP_LOC100122067.1.1|m.49811	23C-29C	0.416663669963018	0.371872153875506	1.12044869620033	4	0.325247763572927	0.796649395771594	NA	0.75	0.25
CHOYP_LOC100122208.1.1|m.58545	23C-29C	0.716129079557168	0.954696938206024	0.750111423739191	0	NA	NA	NA	0.8125	0
CHOYP_LOC100122211.1.1|m.56146	23C-29C	-0.102856457344611	0.70623417989257	-0.145640724101257	4	0.891249474751576	0.975063774768748	NA	0.75	0.25
CHOYP_LOC100123216.1.1|m.28671	23C-29C	3.10452726104415e-05	0.243285937142243	0.000127608167472048	12	0.999900280264708	0.999900280264708	NA	0.75	0.75
CHOYP_LOC100123521.2.2|m.52492	23C-29C	0.182396646017687	0.344964089475169	0.528740966328369	7	0.613329576163484	0.893815236260023	NA	0.756944444444444	0.444444444444444
CHOYP_LOC100123888.1.1|m.52920	23C-29C	0.222952159693851	0.142281775628842	1.56697622522962	0	NA	NA	NA	0.8125	0
CHOYP_LOC100123890.1.1|m.11450	23C-29C	-0.65023215316748	0.501355215918	-1.29694901443656	1	0.418151917415224	0.815709863009711	NA	0.75	0
CHOYP_LOC100150876.1.1|m.61100	23C-29C	-0.120827124341123	0.368089857448688	-0.328254424554379	12	0.748376214334985	0.935990455278093	NA	0.75	0.75
CHOYP_LOC100158931.1.1|m.8283	23C-29C	-0.179455474358946	0.12487458009588	-1.43708570808534	1	0.387024796690961	0.802647809377541	NA	0.75	0
CHOYP_LOC100160077.1.1|m.62645	23C-29C	0.308319235081991	0.191408487079604	1.61079187128084	8	0.145890785959948	0.78208684577604	NA	0.75	0.5
CHOYP_LOC100161158.1.1|m.14383	23C-29C	-0.267206768896216	0.0954994309976863	-2.79799330849091	1	0.218520428293673	0.78208684577604	NA	0.75	0
CHOYP_LOC100161360.1.1|m.65809	23C-29C	-0.0418047539086395	0.480839778872695	-0.086941130383698	12	0.93215221886031	0.986319370263859	NA	0.75	0.75
CHOYP_LOC100164363.1.1|m.61731	23C-29C	-0.307687355381205	0.587461593401513	-0.523757397653245	4	0.628125726376977	0.899693598585165	NA	0.5	0
CHOYP_LOC100164899.1.1|m.59665	23C-29C	0.294549187843359	0.488253825145204	0.603270620062753	8	0.563037291131786	0.877388942704786	NA	0.75	0.5
CHOYP_LOC100165581.1.1|m.18008	23C-29C	0.153745523959099	0.184433336468722	0.833610272973471	4	0.451385624745418	0.82047801475942	NA	0.75	0.25
CHOYP_LOC100166353.1.1|m.4625	23C-29C	-0.105647160690337	0.485447212465574	-0.217628524744756	7	0.833926274143948	0.959513465448639	NA	0.755681818181818	0.443181818181818
CHOYP_LOC100166368.1.1|m.44710	23C-29C	-0.789828272417552	0.212328052688009	-3.71984889617064	1	0.167188614602475	0.78208684577604	NA	0.75	0
CHOYP_LOC100168017.1.1|m.40316	23C-29C	0.076801911813161	0.13495590366404	0.569088937408417	4	0.599728404157362	0.886335401851436	NA	0.75	0.25
CHOYP_LOC100168209.1.1|m.26697	23C-29C	-0.177274214362252	0.114572780257391	-1.54726291850473	8	0.160387555496436	0.78208684577604	NA	0.720238095238095	0.470238095238095
CHOYP_LOC100168368.1.1|m.18551	23C-29C	-0.0505404626454862	0.142189908859027	-0.355443385898742	1	0.782584221387541	0.943786779948602	NA	0.75	0
CHOYP_LOC100168751.1.1|m.49841	23C-29C	-0.455764450110301	0.140860027199397	-3.23558399903711	1	0.190827281498847	0.78208684577604	NA	0.75	0
CHOYP_LOC100168945.1.1|m.37004	23C-29C	0.0871245667942375	0.226278346334716	0.385032718355476	12	0.706950679079222	0.916046664069176	NA	0.75	0.75
CHOYP_LOC100169460.1.1|m.41302	23C-29C	-0.100834585472794	0.369742490817385	-0.272715708843418	10	0.790620470692276	0.946290310597984	NA	0.765625	0.640625
CHOYP_LOC100174996.1.1|m.27300	23C-29C	2.04324595392201	0.94657339247808	2.15857108403702	1	0.276187194439188	0.795548813011064	NA	0.75	0
CHOYP_LOC100175959.4.7|m.28172	23C-29C	-0.940763926382843	0.18001292675995	-5.22609094422071	1	0.120360784741059	0.781129361328546	NA	0.75	0
CHOYP_LOC100176210.1.1|m.49054	23C-29C	-0.656997737829077	0.238072656689507	-2.75965222955415	1	0.221319094115721	0.78208684577604	NA	0.75	0
CHOYP_LOC100176799.1.1|m.3132	23C-29C	1.45963565247345	0.646388205556667	2.2581409127297	0	NA	NA	NA	0.8125	0
CHOYP_LOC100177679.1.1|m.54177	23C-29C	0.820471022103092	0.428869667408068	1.91310107581569	4	0.128286719104338	0.781129361328546	NA	0.75	0.25
CHOYP_LOC100178400.1.1|m.4321	23C-29C	0.847161117842079	0.237857209030872	3.56163734239446	4	0.0235514499992964	0.706281817201121	NA	0.75	0.25
CHOYP_LOC100180023.1.7|m.11060	23C-29C	-0.321437010582187	0.241287891730367	-1.33217215450406	1	0.409931800377804	0.811979109159432	NA	0.75	0
CHOYP_LOC100180023.5.7|m.56825	23C-29C	0.842650924390903	0.00126440808326415	666.439052031008	1	0.000955255086923623	0.439457383884103	NA	0.75	0
CHOYP_LOC100180543.1.1|m.4746	23C-29C	0.158482535572801	0.00231817986139955	68.3650730522355	1	0.00931139756272126	0.598152129127351	NA	0.75	0
CHOYP_LOC100180855.2.4|m.46097	23C-29C	0.557359532091226	0.386348484379195	1.44263418811341	4	0.222592909716375	0.78208684577604	NA	0.75	0.25
CHOYP_LOC100180883.1.1|m.46611	23C-29C	-0.438442283084484	0.5539183194471	-0.791528764605801	1	0.573748578139725	0.877687435399772	NA	0.75	0
CHOYP_LOC100181343.1.1|m.59214	23C-29C	0.215141312658556	0.14921314301643	1.44183889106113	4	0.222802308147186	0.78208684577604	NA	0.777777777777778	0.215277777777778
CHOYP_LOC100181350.1.1|m.2782	23C-29C	0.253725804446695	0.851308597757122	0.2980421026114	1	0.815596976594433	0.952072492455263	NA	0.75	0
CHOYP_LOC100181355.1.1|m.48652	23C-29C	1.23838753786246	0.264249225949168	4.68643771202826	4	0.00940259741163385	0.598152129127351	NA	0.75	0.25
CHOYP_LOC100181826.1.1|m.16288	23C-29C	-0.364601894514124	0.197957226915619	-1.8418215904264	8	0.102757917031314	0.777173153910088	NA	0.75	0.5
CHOYP_LOC100182131.1.1|m.26023	23C-29C	0.450684669094328	0.35637313070583	1.26464267438374	4	0.274663439705835	0.795419902214422	NA	0.78125	0.21875
CHOYP_LOC100182352.2.2|m.64092	23C-29C	0.737725051017185	0.833776094556893	0.884799955087757	0	NA	NA	NA	0.8125	0
CHOYP_LOC100182489.1.1|m.8622	23C-29C	-0.466202919791764	0.129183214251262	-3.6088505963708	1	0.172087426402264	0.78208684577604	NA	0.75	0
CHOYP_LOC100185271.1.1|m.19210	23C-29C	0.776219710072336	0.452365484394107	1.7159127671113	4	0.161319995589305	0.78208684577604	NA	0.75	0.25
CHOYP_LOC100185443.1.1|m.60976	23C-29C	1.24798556390188	0.456471686592902	2.73398241458704	4	0.0522281679924279	0.746160845484124	NA	0.75	0.25
CHOYP_LOC100185549.5.6|m.62694	23C-29C	0.658593977079767	0.35863641795856	1.83638343486875	8	0.103618367359329	0.777421260116223	NA	0.75	0.5
CHOYP_LOC100185846.1.1|m.37884	23C-29C	-0.326085320995825	0.337790624173711	-0.965347459816211	0	NA	NA	NA	0.8125	0
CHOYP_LOC100186203.1.1|m.7876	23C-29C	0.0668355288299871	0.19077796070735	0.350331498366898	12	0.732162443668707	0.93168620248083	NA	0.717105263157895	0.717105263157895
CHOYP_LOC100186733.1.1|m.7066	23C-29C	0.933277675946622	0.234935716398693	3.9724810269496	4	0.0165044298126784	0.645928773877149	NA	0.78125	0.21875
CHOYP_LOC100197130.2.2|m.39076	23C-29C	-0.0170439640384501	0.188041602306925	-0.0906393257095877	12	0.929274567009514	0.985983798013554	NA	0.75	0.75
CHOYP_LOC100197511.1.1|m.22053	23C-29C	0.608256076259259	0.639999859777168	0.95040032738607	4	0.395726750270101	0.803950458093212	NA	0.75	0.25
CHOYP_LOC100199663.1.1|m.22109	23C-29C	0.655530237671229	0.489470318340696	1.33926453373818	1	0.408310059440503	0.810911589720322	NA	0.75	0
CHOYP_LOC100199980.1.2|m.51259	23C-29C	-0.0310829701019013	0.2386765351215	-0.130230523440766	4	0.902670688604064	0.977818773428842	NA	0.777777777777778	0.215277777777778
CHOYP_LOC100199980.2.2|m.62746	23C-29C	1.63341949825597	1.0111443304634	1.6154167600459	1	0.352877442620848	0.798751792124778	NA	0.75	0
CHOYP_LOC100201344.2.4|m.30572	23C-29C	0.0720592762839942	0.0552751642782816	1.30364653320998	1	0.416567324519215	0.815709863009711	NA	0.75	0
CHOYP_LOC100202203.1.1|m.27309	23C-29C	-0.47998880955056	0.649748746647718	-0.738729873704245	0	NA	NA	NA	0.8125	0
CHOYP_LOC100203010.1.1|m.20036	23C-29C	1.60103792709922	0.548263461494705	2.92019811558185	1	0.210037604049599	0.78208684577604	NA	0.75	0
CHOYP_LOC100204838.1.1|m.4047	23C-29C	0.165324899096483	0.11334008699368	1.45866218636043	1	0.382588490842189	0.802258918615543	NA	0.75	0
CHOYP_LOC100205111.1.1|m.22014	23C-29C	-0.293367555557122	0.106103762350652	-2.76491190376077	1	0.220931106119472	0.78208684577604	NA	0.75	0
CHOYP_LOC100205151.2.2|m.48772	23C-29C	0.593725604221021	0.0954193845275286	6.22227451121036	1	0.10144556721056	0.775683005353386	NA	0.75	0
CHOYP_LOC100207752.1.1|m.22424	23C-29C	-1.43701052825998	0.547713343020968	-2.62365441077993	1	0.231824811903238	0.787382409224156	NA	0.75	0
CHOYP_LOC100208382.1.1|m.12145	23C-29C	3.06964604803267	1.09001375503714	2.81615349700617	1	0.217218438702928	0.78208684577604	NA	0.75	0
CHOYP_LOC100210536.1.1|m.18414	23C-29C	0.704323076495953	0.318697390258705	2.21000578612901	8	0.0580804906468884	0.746160845484124	NA	0.75	0.5
CHOYP_LOC100211409.1.1|m.4743	23C-29C	2.49594377469445	0.154440058156761	16.1612460166326	1	0.0393415928194012	0.746160845484124	NA	0.75	0
CHOYP_LOC100212224.1.1|m.37724	23C-29C	0.225335698536401	0.543947109048539	0.414260310952941	7	0.691082789241949	0.909371829738684	NA	0.755859375	0.443359375
CHOYP_LOC100213222.1.2|m.24399	23C-29C	1.05374777512636	0.098576138098793	10.689684090386	0	NA	NA	NA	0.8125	0
CHOYP_LOC100213558.1.1|m.45753	23C-29C	-0.808826411557902	0.45634715554936	-1.77239279728658	1	0.327023146618041	0.796649395771594	NA	0.75	0
CHOYP_LOC100215003.1.1|m.22606	23C-29C	1.44634141982793	0.0924854075756511	15.6385905381328	1	0.0406529095589934	0.746160845484124	NA	0.75	0
CHOYP_LOC100215454.1.1|m.40627	23C-29C	0.47578851516564	0.452719041926736	1.05095759423046	4	0.352577020344643	0.798751792124778	NA	0.75	0.25
CHOYP_LOC100218754.1.1|m.60778	23C-29C	0.00487995238117733	0.417099237727923	0.0116997393899832	1	0.992552054395003	0.99864091054452	NA	0.75	0
CHOYP_LOC100227090.1.1|m.1313	23C-29C	-0.664922135616361	0.362537982464722	-1.83407578730337	1	0.317785649268085	0.796649395771594	NA	0.75	0
CHOYP_LOC100232691.1.1|m.15025	23C-29C	-0.69840828460174	0.250690905948434	-2.78593386528907	1	0.219393339487719	0.78208684577604	NA	0.75	0
CHOYP_LOC100313569.1.1|m.15201	23C-29C	-0.20314448128472	0.234770706675508	-0.865288877651583	0	NA	NA	NA	0.8125	0
CHOYP_LOC100313571.2.2|m.41182	23C-29C	-1.44559592491741	0.356873537918791	-4.05072321514174	1	0.154081174827333	0.78208684577604	NA	0.75	0
CHOYP_LOC100313573.1.1|m.62977	23C-29C	-0.501772737120973	0.535883477206336	-0.936346721747815	1	0.520919987006663	0.856772117569154	NA	0.75	0
CHOYP_LOC100313649.1.1|m.49801	23C-29C	0.13314336866706	0.325454173399845	0.409100203804986	4	0.703423174987629	0.913637704182681	NA	0.75	0.25
CHOYP_LOC100313691.1.1|m.290	23C-29C	-1.23285679776339	0.995868983940299	-1.23797087533082	1	0.432559521662328	0.819021970110877	NA	0.75	0
CHOYP_LOC100329078.1.3|m.26927	23C-29C	0.0787755533653847	0.38478288154656	0.204727281652348	8	0.842897969485033	0.963888532775263	NA	0.717948717948718	0.467948717948718
CHOYP_LOC100331400.1.2|m.50576	23C-29C	-0.173523702600278	0.197862827152703	-0.87698990809607	1	0.54166182837545	0.872282383523472	NA	0.75	0
CHOYP_LOC100353582.2.2|m.63483	23C-29C	0.428439955619976	0.306428662991554	1.39817193155911	4	0.234607097979858	0.788087039158866	NA	0.7734375	0.2109375
CHOYP_LOC100353993.1.1|m.27708	23C-29C	-0.192329865279831	0.0958732077724015	-2.00608563902872	1	0.294394269650966	0.796649395771594	NA	0.75	0
CHOYP_LOC100358419.1.1|m.30764	23C-29C	0.423540420342789	0.142852181773034	2.96488590573799	1	0.207091987149529	0.78208684577604	NA	0.75	0
CHOYP_LOC100366344.1.1|m.7458	23C-29C	0.520314017365346	0.462249610611914	1.12561266774583	8	0.292962116008608	0.796649395771594	NA	0.666666666666667	0.416666666666667
CHOYP_LOC100366424.1.1|m.29609	23C-29C	0.940529295716182	0.27733903671625	3.39126185355022	1	0.182549957982939	0.78208684577604	NA	0.75	0
CHOYP_LOC100366428.1.1|m.3740	23C-29C	1.94499842601517	1.31088300594507	1.48373151318178	4	0.212037384243752	0.78208684577604	NA	0.75	0.25
CHOYP_LOC100366451.1.1|m.10500	23C-29C	0.091913902557728	0.83600954778329	0.109943603875627	4	0.917749289392704	0.980804581374964	NA	0.75	0.25
CHOYP_LOC100366488.1.1|m.56518	23C-29C	0.54426707350849	0.505336373574689	1.07703918017698	1	0.476398041218646	0.832709819284925	NA	0.75	0
CHOYP_LOC100366708.1.1|m.19335	23C-29C	-0.0633383138904762	0.188517493718347	-0.335981094598607	12	0.742686837037789	0.933633802126219	NA	0.728448275862069	0.728448275862069
CHOYP_LOC100366728.1.1|m.57449	23C-29C	1.914847707669	0.387520665022331	4.94127895749421	1	0.127120142534602	0.781129361328546	NA	0.75	0
CHOYP_LOC100366735.1.1|m.52023	23C-29C	0.821967995275024	0.135421744825302	6.06968988869099	1	0.103951234215354	0.777421260116223	NA	0.75	0
CHOYP_LOC100366766.1.1|m.56292	23C-29C	-0.259067016472024	0.119559013390161	-2.16685475336436	1	0.275258313697025	0.795419902214422	NA	0.75	0
CHOYP_LOC100366787.1.1|m.65795	23C-29C	0.812052896337804	0.236777102899276	3.42960905591977	1	0.180617166635878	0.78208684577604	NA	0.75	0
CHOYP_LOC100366799.1.2|m.37253	23C-29C	0.162824836969005	0.2947080683476	0.552495348640938	12	0.590751834349194	0.884636741297271	NA	0.75	0.75
CHOYP_LOC100366862.1.1|m.62455	23C-29C	0.298999410332453	0.2637151612081	1.13379681684858	4	0.320224067610501	0.796649395771594	NA	0.75	0.25
CHOYP_LOC100366906.1.1|m.61901	23C-29C	0.153987031751825	0.225639596909448	0.682446848252533	4	0.532429165604808	0.866536471941401	NA	0.75	0.25
CHOYP_LOC100366932.1.1|m.36598	23C-29C	-1.11566269327427	0.137836178467985	-8.09412090261488	1	0.0782555710175279	0.769337705136085	NA	0.75	0
CHOYP_LOC100367064.1.1|m.52280	23C-29C	-0.516332163650414	1.75329812113042	-0.294491939178896	1	0.817674708229455	0.952072492455263	NA	0.75	0
CHOYP_LOC100367069.1.1|m.14484	23C-29C	0.139161167459335	0.455181517198838	0.30572675339659	4	0.775063048424381	0.942295120584417	NA	0.75	0.25
CHOYP_LOC100367093.1.1|m.63664	23C-29C	-0.185270607529532	0.132961945053698	-1.39341077971376	4	0.235931298325635	0.788087039158866	NA	0.75	0.25
CHOYP_LOC100367201.2.2|m.61573	23C-29C	1.77366263277923	0.954474909899423	1.85826009084527	4	0.136675507231751	0.78208684577604	NA	0.75	0.25
CHOYP_LOC100367205.1.1|m.24472	23C-29C	0.617688829711387	0.0809572564926036	7.62981425596876	1	0.0829655332309578	0.769337705136085	NA	0.75	0
CHOYP_LOC100367353.1.1|m.32092	23C-29C	0.0416711084014025	0.235478183502183	0.176963775504138	12	0.862488556253818	0.966171420330158	NA	0.75	0.75
CHOYP_LOC100367356.1.1|m.29181	23C-29C	0.166601905670205	0.393817978439072	0.423042915233441	1	0.745217247418164	0.935072687485645	NA	0.75	0
CHOYP_LOC100367378.1.1|m.25783	23C-29C	-1.20176962986329	0.379593016851437	-3.16594240808604	4	0.0339897389278281	0.746160845484124	NA	0.75	0.25
CHOYP_LOC100367421.1.1|m.66338	23C-29C	0.18025325144577	0.409488792565511	0.440190927611119	1	0.736014901669818	0.933473423873268	NA	0.75	0
CHOYP_LOC100367436.1.1|m.20579	23C-29C	-0.211886002179188	0.560846612995312	-0.377796704606219	1	0.770040003119442	0.942129632103071	NA	0.75	0
CHOYP_LOC100367460.1.1|m.62925	23C-29C	-0.283809667580851	0.20462708048486	-1.38696044975264	1	0.397684943056821	0.804810662575497	NA	0.75	0
CHOYP_LOC100367612.1.1|m.37487	23C-29C	0.0556640021097579	0.40027493718391	0.13906442032413	1	0.912033007288846	0.980317437942092	NA	0.75	0
CHOYP_LOC100367645.1.1|m.29695	23C-29C	-0.0905383438595706	0.202517472307039	-0.44706435858682	4	0.677967907678699	0.904875178099038	NA	0.75	0.25
CHOYP_LOC100367659.1.1|m.9232	23C-29C	0.161690243328554	0.514313208453195	0.314380888281753	1	0.80608720947222	0.950107766694737	NA	0.75	0
CHOYP_LOC100367726.1.2|m.47322	23C-29C	-0.392909005037019	0.128653561980098	-3.05400798073357	1	0.20144936146375	0.78208684577604	NA	0.75	0
CHOYP_LOC100367769.1.2|m.27169	23C-29C	0.713910845566962	1.09296304166351	0.653188459584484	4	0.549276748174914	0.875003710492194	NA	0.5625	0
CHOYP_LOC100367787.1.1|m.52250	23C-29C	1.80432136573705	0.835395223974007	2.15984161024267	1	0.276044344285426	0.795548813011064	NA	0.75	0
CHOYP_LOC100367837.1.1|m.56015	23C-29C	-0.0333378309801464	0.185993326105754	-0.179242081843253	7	0.862825466871153	0.966171420330158	NA	0.768382352941176	0.455882352941176
CHOYP_LOC100367873.1.1|m.57094	23C-29C	0.0418500458901292	0.214551235809832	0.195058517058476	1	0.877361789678376	0.972955662730048	NA	0.75	0
CHOYP_LOC100368022.1.1|m.55588	23C-29C	0.0493488871503539	0.227698885116103	0.216728716634652	8	0.833844491259719	0.959513465448639	NA	0.75	0.5
CHOYP_LOC100368053.1.1|m.25224	23C-29C	-0.560599728727722	0.311786071448819	-1.79802685258744	1	0.323125443317712	0.796649395771594	NA	0.75	0
CHOYP_LOC100368117.1.1|m.27153	23C-29C	0.128012661682867	0.434541608605174	0.294592414507259	1	0.817615849908023	0.952072492455263	NA	0.75	0
CHOYP_LOC100368259.1.1|m.39485	23C-29C	0.0741207265695252	0.328252408034542	0.225804060397709	12	0.825153888941772	0.955832766632551	NA	0.75	0.75
CHOYP_LOC100368359.2.2|m.36985	23C-29C	-1.06921950752723	0.306552117475411	-3.48788818140523	1	0.177754867013027	0.78208684577604	NA	0.75	0
CHOYP_LOC100368360.1.1|m.9672	23C-29C	0.622708938622573	0.135279447804056	4.60313039956024	1	0.136185390895541	0.78208684577604	NA	0.75	0
CHOYP_LOC100368394.1.2|m.22888	23C-29C	0.421698705876423	0.528333048704598	0.798168327554698	12	0.440283111032612	0.819699765100546	NA	0.75	0.75
CHOYP_LOC100368486.1.1|m.18263	23C-29C	0.495696176081779	0.735391588284704	0.674057446370833	4	0.537222065669601	0.868610228110958	NA	0.7578125	0.1953125
CHOYP_LOC100368495.1.1|m.9879	23C-29C	-0.0793799336105421	0.242434948131315	-0.32742776659224	1	0.798556849102486	0.948120544908862	NA	0.75	0
CHOYP_LOC100368525.1.1|m.62480	23C-29C	-0.229777025032966	0.871568559414044	-0.263636202282751	1	0.835897890153226	0.9596633882653	NA	0.75	0
CHOYP_LOC100368639.1.1|m.56563	23C-29C	-0.258454781982323	0.278233056882168	-0.928914719474829	12	0.371242152443776	0.798751792124778	NA	0.708333333333333	0.708333333333333
CHOYP_LOC100368658.1.1|m.16577	23C-29C	-0.0657882335793403	0.255366503326427	-0.257622799867551	12	0.80106279622807	0.948120544908862	NA	0.75	0.75
CHOYP_LOC100368661.1.1|m.60830	23C-29C	0.0119380642142808	0.265109368931988	0.0450307141628911	4	0.966241224243166	0.994869264999669	NA	0.75	0.25
CHOYP_LOC100368666.1.1|m.43153	23C-29C	-0.231267686591501	0.33445610063769	-0.691473966689663	1	0.614857232071189	0.893815236260023	NA	0.75	0
CHOYP_LOC100368695.1.1|m.26746	23C-29C	-0.153563260395369	0.225253155880439	-0.681736332594953	12	0.508350137521889	0.852196907559986	NA	0.75	0.75
CHOYP_LOC100368844.1.1|m.45290	23C-29C	0.446904680280088	0.0322830347531869	13.8433292810544	1	0.045907735180863	0.746160845484124	NA	0.75	0
CHOYP_LOC100368866.1.1|m.6804	23C-29C	0.00356781117742362	0.172072568706704	0.0207343401928574	8	0.983965394411964	0.998386048235177	NA	0.75	0.5
CHOYP_LOC100368885.1.1|m.7807	23C-29C	-0.00524723118764333	0.12104900372998	-0.0433479915237317	8	0.966486555327578	0.994869264999669	NA	0.75	0.5
CHOYP_LOC100368938.2.2|m.53945	23C-29C	0.783225312156386	0.396441544931459	1.97563883546009	12	0.0716480071271834	0.758344985240267	NA	0.75	0.75
CHOYP_LOC100368976.1.1|m.1873	23C-29C	0.947972814797723	0.151797818816732	6.24496993558405	1	0.101083070739779	0.775683005353386	NA	0.75	0
CHOYP_LOC100368987.1.1|m.6182	23C-29C	0.193585274415002	0.349024717940597	0.554646317192782	1	0.677613556754304	0.904875178099038	NA	0.75	0
CHOYP_LOC100369003.2.2|m.16621	23C-29C	-0.506427497040161	0.679711024926423	-0.745062943616341	1	0.592350779834326	0.884636741297271	NA	0.75	0
CHOYP_LOC100369194.1.1|m.42345	23C-29C	-1.31551781987997	0.0553941973546231	-23.7482964408397	1	0.0267911388353574	0.746160845484124	NA	0.75	0
CHOYP_LOC100369340.1.1|m.51639	23C-29C	-0.290160255586425	0.145824415523227	-1.98979200119069	1	0.296472285034341	0.796649395771594	NA	0.75	0
CHOYP_LOC100369378.1.1|m.5391	23C-29C	-0.0839175191022079	0.276630609274277	-0.303355869845208	12	0.766813701506436	0.9409222446768	NA	0.75	0.75
CHOYP_LOC100369524.1.1|m.8159	23C-29C	0.119516392919548	0.267621366249173	0.44658763459219	11	0.663837045327962	0.90253374372427	NA	0.757267441860465	0.694767441860465
CHOYP_LOC100369566.1.1|m.41492	23C-29C	0.0724136293683178	0.173233498317386	0.418011701383798	8	0.686933153916282	0.908253745290288	NA	0.75	0.5
CHOYP_LOC100369596.1.1|m.7021	23C-29C	-0.447360791656539	0.658429662942487	-0.679435962312676	4	0.534145779297799	0.866536471941401	NA	0.75	0.25
CHOYP_LOC100369657.2.2|m.45309	23C-29C	-1.00965634783242	0.748340314427865	-1.34919411445092	8	0.214214324148464	0.78208684577604	NA	0.75	0.5
CHOYP_LOC100369745.1.1|m.18815	23C-29C	0.367964131233549	0.495415192636442	0.742738891949116	1	0.593303237866338	0.884636741297271	NA	0.75	0
CHOYP_LOC100369791.1.2|m.8271	23C-29C	0.619813212860414	0.197655798768148	3.13582104205029	1	0.196525125115551	0.78208684577604	NA	0.75	0
CHOYP_LOC100369935.1.1|m.40124	23C-29C	-1.10723982099125	0.622502401534261	-1.77869164562622	1	0.326057480286509	0.796649395771594	NA	0.75	0
CHOYP_LOC100369954.1.1|m.22656	23C-29C	-0.642526638794486	0.394141482449698	-1.63019288099544	4	0.178394467499101	0.78208684577604	NA	0.75	0.25
CHOYP_LOC100370026.1.1|m.42957	23C-29C	0.177498839378281	0.420024954752382	0.422591175524134	4	0.694320908676921	0.909371829738684	NA	0.75	0.25
CHOYP_LOC100370040.1.2|m.55411	23C-29C	-1.46213736342269	0.402347102955142	-3.63401986166582	1	0.17095220503461	0.78208684577604	NA	0.75	0
CHOYP_LOC100370080.1.1|m.14971	23C-29C	-0.230889605424444	0.18056058032708	-1.27873761264056	1	0.422512926449639	0.815709863009711	NA	0.75	0
CHOYP_LOC100370139.3.4|m.58156	23C-29C	0.255383129625584	0.482603383575944	0.529178075241149	4	0.624687189896521	0.899077830123106	NA	0.767857142857143	0.205357142857143
CHOYP_LOC100370167.1.1|m.15539	23C-29C	0.761880867470359	0.308947392557639	2.46605372249005	1	0.245253975950975	0.788087039158866	NA	0.75	0
CHOYP_LOC100370218.1.1|m.36701	23C-29C	0.134340976439612	0.232291665527649	0.578328870019757	8	0.578954353733702	0.87802607957783	NA	0.75	0.5
CHOYP_LOC100370323.1.1|m.62024	23C-29C	-0.624928835889917	0.320779259262528	-1.94815848545392	0	NA	NA	NA	0.8125	0
CHOYP_LOC100370330.1.1|m.10944	23C-29C	-0.0587268283887101	0.0961456956826666	-0.610810790558329	1	0.650921826388052	0.901451791414952	NA	0.75	0
CHOYP_LOC100370401.1.1|m.15416	23C-29C	-0.251177734321629	0.430314955726425	-0.583706726849896	4	0.59074768749134	0.884636741297271	NA	0.75	0.25
CHOYP_LOC100370453.1.1|m.48521	23C-29C	-0.589763943986608	0.624226106552512	-0.944792179942245	1	0.518067202163681	0.856371797816998	NA	0.75	0
CHOYP_LOC100370478.2.2|m.16291	23C-29C	-0.0961412736892342	0.279112044925739	-0.344454047888953	4	0.747852483070856	0.935769055080316	NA	0.75	0.25
CHOYP_LOC100370516.1.1|m.29182	23C-29C	0.0319206730290773	0.534620781951224	0.0597071309360166	1	0.962034332213978	0.993119315923656	NA	0.75	0
CHOYP_LOC100370520.1.1|m.12258	23C-29C	-0.477564845033034	0.348117732527038	-1.37184866041244	8	0.207346687188518	0.78208684577604	NA	0.75	0.5
CHOYP_LOC100370551.1.1|m.64375	23C-29C	1.70204562413352	0.940099883453397	1.81049445286724	4	0.144464214888167	0.78208684577604	NA	0.75	0.25
CHOYP_LOC100370552.2.2|m.59438	23C-29C	0.095024663705748	0.330385272584971	0.287617734780562	8	0.780949323564462	0.943786779948602	NA	0.75	0.5
CHOYP_LOC100370583.1.1|m.56859	23C-29C	0.0601205850008846	0.31549425202255	0.190560001063308	1	0.880122981480015	0.973422312281436	NA	0.75	0
CHOYP_LOC100370665.1.1|m.29815	23C-29C	-0.127993338956344	0.270409567986355	-0.473331398402302	12	0.64447102912702	0.900579428080979	NA	0.715277777777778	0.715277777777778
CHOYP_LOC100370672.1.1|m.54509	23C-29C	-0.236586592752783	0.465407555289256	-0.508342827837725	4	0.63796604976836	0.900579428080979	NA	0.75	0.25
CHOYP_LOC100370673.1.1|m.13161	23C-29C	0.375449420582507	0.385583246243129	0.973718189886725	4	0.38533318540184	0.802647809377541	NA	0.75	0.25
CHOYP_LOC100370705.2.2|m.55449	23C-29C	1.09333499800636	0.810548819922892	1.34888235123254	1	0.406128393180568	0.810485489884504	NA	0.75	0
CHOYP_LOC100370747.1.1|m.28315	23C-29C	-0.112662610857846	0.233665575494772	-0.482153225263458	4	0.654892582148429	0.901451791414952	NA	0.75	0.25
CHOYP_LOC100370790.1.1|m.9845	23C-29C	1.54591306504014	0.838769683171791	1.84307217589732	4	0.139102003436258	0.78208684577604	NA	0.75	0.25
CHOYP_LOC100370838.1.1|m.18679	23C-29C	1.18949049922025	0.243022527362562	4.89456887857012	1	0.128300846039527	0.781129361328546	NA	0.75	0
CHOYP_LOC100370896.4.4|m.56380	23C-29C	-0.562568413973551	0.654002332159196	-0.860193284198583	8	0.414715946254196	0.815709863009711	NA	0.706896551724138	0.456896551724138
CHOYP_LOC100370897.5.5|m.39218	23C-29C	0.328663853945862	0.631711237960111	0.520275458462899	1	0.694590515971941	0.909371829738684	NA	0.75	0
CHOYP_LOC100370900.1.1|m.20012	23C-29C	0.692122521500934	0.350183879157628	1.97645455058024	4	0.119284630911702	0.781129361328546	NA	0.75	0.25
CHOYP_LOC100370913.1.1|m.19909	23C-29C	-0.0583288004776605	0.401718857093271	-0.1451980643869	1	0.908205539047112	0.979323511741173	NA	0.75	0
CHOYP_LOC100370957.1.1|m.22435	23C-29C	-0.865247293265021	0.350011515888735	-2.47205378676762	1	0.244715695004124	0.788087039158866	NA	0.75	0
CHOYP_LOC100371005.1.2|m.2526	23C-29C	-0.731457253151468	0.452604299693862	-1.61610761021542	4	0.18137601450131	0.78208684577604	NA	0.75	0.25
CHOYP_LOC100371074.1.1|m.36435	23C-29C	0.401575266272332	0.166838546742696	2.40696933719792	1	0.250677118956401	0.788087039158866	NA	0.75	0
CHOYP_LOC100371099.1.1|m.20282	23C-29C	0.549402364857748	0.298595525560563	1.83995511595942	4	0.139605705014185	0.78208684577604	NA	0.777777777777778	0.215277777777778
CHOYP_LOC100371168.1.1|m.54022	23C-29C	0.329726157922735	0.662100643407557	0.498000056646633	4	0.644619731770579	0.900579428080979	NA	0.75	0.25
CHOYP_LOC100371176.1.1|m.33995	23C-29C	0.389285037506657	0.0216899844040254	17.9476863724444	1	0.0354342170484596	0.746160845484124	NA	0.75	0
CHOYP_LOC100371209.1.1|m.49090	23C-29C	2.20514070038064	0.239386336616352	9.21163977672907	4	0.000771667867840886	0.439457383884103	NA	0.5625	0
CHOYP_LOC100371232.1.1|m.25817	23C-29C	0.953539491574865	0.774196848465853	1.23164992658443	4	0.285537105332159	0.796649395771594	NA	0.75	0.25
CHOYP_LOC100371236.1.1|m.62865	23C-29C	0.277812488237041	0.198592874866364	1.39890461036926	12	0.187153415180708	0.78208684577604	NA	0.75	0.75
CHOYP_LOC100371248.1.2|m.10238	23C-29C	0.776693002934085	0.200446615528041	3.87481225805696	4	0.0179200445766878	0.65710598030825	NA	0.75	0.25
CHOYP_LOC100371248.2.2|m.48460	23C-29C	0.729165090330614	0.355638897976185	2.05029622597538	4	0.109653410005044	0.781129361328546	NA	0.75	0.25
CHOYP_LOC100371249.1.1|m.63117	23C-29C	0.554568044705043	0.310052263366088	1.78862762904668	4	0.148187276731179	0.78208684577604	NA	0.75	0.25
CHOYP_LOC100371254.1.1|m.1838	23C-29C	-0.096464402428816	0.153256657185427	-0.629430422145397	7	0.549050806106229	0.875003710492194	NA	0.786458333333333	0.411458333333333
CHOYP_LOC100371275.1.1|m.46896	23C-29C	-0.188627606127266	0.543264682101163	-0.347211244061953	1	0.787249154120209	0.945165103744706	NA	0.75	0
CHOYP_LOC100371319.1.1|m.10776	23C-29C	-0.119760676973802	0.356561354355711	-0.335876772709156	8	0.745603149729283	0.93509123583457	NA	0.75	0.5
CHOYP_LOC100371339.1.1|m.4513	23C-29C	0.48929350130998	0.363699244700972	1.34532449115276	4	0.249726427399476	0.788087039158866	NA	0.75	0.25
CHOYP_LOC100371381.1.2|m.6268	23C-29C	-0.692561363828574	0.609382817283205	-1.13649637663924	1	0.459382868825731	0.821933519305925	NA	0.75	0
CHOYP_LOC100371390.1.1|m.8047	23C-29C	-0.13435833860752	0.152318765155499	-0.882086579879741	12	0.395055965930436	0.803950458093212	NA	0.75	0.75
CHOYP_LOC100371443.1.1|m.15017	23C-29C	0.379018764716641	0.223094779335804	1.69891364488695	4	0.164564316858133	0.78208684577604	NA	0.777777777777778	0.215277777777778
CHOYP_LOC100371557.1.1|m.57537	23C-29C	0.491875981893077	0.547927489281991	0.897702691532479	4	0.420093282471572	0.815709863009711	NA	0.75	0.25
CHOYP_LOC100371590.1.1|m.64405	23C-29C	0.73880589206529	0.387796348677222	1.90513885596233	12	0.0810005750273364	0.769337705136085	NA	0.75	0.75
CHOYP_LOC100371677.1.1|m.122	23C-29C	-0.880853672254986	0.417173946160502	-2.11147815045019	1	0.281581362342479	0.796649395771594	NA	0.75	0
CHOYP_LOC100371695.1.1|m.10063	23C-29C	-0.10872393480894	0.422718829375902	-0.257201542144359	8	0.803514910102238	0.949219208123053	NA	0.75	0.5
CHOYP_LOC100371735.1.1|m.33649	23C-29C	1.65133096327599	0.0781305990008417	21.1355216060509	1	0.0300983991905364	0.746160845484124	NA	0.75	0
CHOYP_LOC100371750.2.2|m.64949	23C-29C	0.167939862360029	0.282897483629686	0.593642121539205	8	0.569151917038268	0.877435107850004	NA	0.75	0.5
CHOYP_LOC100371830.1.6|m.12496	23C-29C	1.81151815006618	0.605275829813007	2.99288037096382	1	0.205286984446689	0.78208684577604	NA	0.75	0
CHOYP_LOC100371845.2.3|m.30117	23C-29C	0.347347064518335	0.335687740693307	1.03473264707537	1	0.489134030625512	0.838204919783021	NA	0.75	0
CHOYP_LOC100371875.1.1|m.29467	23C-29C	0.15448261839191	0.459072955742921	0.336509952196835	4	0.753399828044649	0.938002625569668	NA	0.75	0.25
CHOYP_LOC100371881.1.2|m.3634	23C-29C	0.927740912061072	0.249325757176599	3.72099907593562	1	0.167139278315747	0.78208684577604	NA	0.75	0
CHOYP_LOC100371885.1.1|m.9427	23C-29C	-0.193104633114124	0.343770498716097	-0.561725435531335	11	0.585566089867221	0.881451687981946	NA	0.733050847457627	0.670550847457627
CHOYP_LOC100371909.1.1|m.30745	23C-29C	0.286858253629073	0.394761010569823	0.726663084621765	11	0.482609881915912	0.83485862214328	NA	0.75390625	0.69140625
CHOYP_LOC100371965.3.4|m.28742	23C-29C	1.04825919876067	1.01308405502624	1.03472085416794	4	0.359251976825617	0.798751792124778	NA	0.75	0.25
CHOYP_LOC100371977.1.1|m.21628	23C-29C	-0.122534594191424	0.693730586339561	-0.176631384869409	4	0.868380508808453	0.967442963742204	NA	0.7625	0.2
CHOYP_LOC100371983.1.3|m.2863	23C-29C	0.409074389089444	1.12747251636896	0.362824266800641	4	0.735095619947349	0.933077378598824	NA	0.5	0
CHOYP_LOC100371994.1.1|m.50098	23C-29C	0.21655650627148	0.500282250118621	0.432868658082779	4	0.687428215073167	0.908253745290288	NA	0.75	0.25
CHOYP_LOC100372131.1.2|m.36461	23C-29C	0.107185371022804	0.187733037319032	0.570945703289579	8	0.583714264123777	0.880136759145293	NA	0.75	0.5
CHOYP_LOC100372150.1.1|m.7059	23C-29C	0.362938416425067	0.768740043222687	0.47212112810407	4	0.661444244788554	0.901451791414952	NA	0.75	0.25
CHOYP_LOC100372208.1.1|m.18397	23C-29C	-0.335740696807719	0.283662027909829	-1.18359407948125	8	0.270548507600701	0.793903773221917	NA	0.75	0.5
CHOYP_LOC100372219.1.1|m.11590	23C-29C	0.284222234947293	0.614325355760166	0.462657502709776	4	0.667658435533404	0.90253374372427	NA	0.75	0.25
CHOYP_LOC100372239.1.1|m.50390	23C-29C	0.382483289833633	0.326967140184381	1.16979122005332	4	0.307031438305869	0.796649395771594	NA	0.75	0.25
CHOYP_LOC100372241.1.1|m.9935	23C-29C	-0.233313232295643	0.410172884377109	-0.568816811598733	4	0.599896416134161	0.886335401851436	NA	0.75	0.25
CHOYP_LOC100372245.1.1|m.60270	23C-29C	-0.666424686331614	0.539516747097181	-1.23522520833181	8	0.25179036746624	0.788087039158866	NA	0.571428571428571	0.321428571428571
CHOYP_LOC100372340.1.3|m.9116	23C-29C	1.37327931926948	0.457373262197958	3.00253519995908	4	0.0398422600503798	0.746160845484124	NA	0.5	0
CHOYP_LOC100372342.1.1|m.63404	23C-29C	0.0152972547915982	0.0243606409148055	0.627949603013156	1	0.64303611018384	0.900579428080979	NA	0.75	0
CHOYP_LOC100372388.1.1|m.26623	23C-29C	0.454625537796144	0.585370374410916	0.776645962402271	1	0.579616044011235	0.87802607957783	NA	0.75	0
CHOYP_LOC100372454.1.1|m.56045	23C-29C	0.842761036007072	0.384283085040532	2.1930734628046	4	0.0933712414851242	0.773164859795017	NA	0.75	0.25
CHOYP_LOC100372467.1.1|m.42336	23C-29C	-0.550732283994471	0.100465664308438	-5.48179607217526	1	0.114870333401086	0.781129361328546	NA	0.75	0
CHOYP_LOC100372481.1.1|m.21010	23C-29C	-0.353562816365272	0.0506655578669589	-6.97836619688827	1	0.0906107575198387	0.773164859795017	NA	0.75	0
CHOYP_LOC100372481.1.1|m.21011	23C-29C	-0.724590801796765	0.884278347551704	-0.819414841269081	1	0.562981115988721	0.877388942704786	NA	0.75	0
CHOYP_LOC100372505.1.2|m.10260	23C-29C	0.382250460209298	0.390993715321657	0.977638374301831	0	NA	NA	NA	0.8125	0
CHOYP_LOC100372598.2.2|m.29982	23C-29C	1.34584294643694	0.611550762168165	2.20070520665439	1	0.271522643234566	0.793903773221917	NA	0.75	0
CHOYP_LOC100372693.1.1|m.16279	23C-29C	0.43712398100287	0.365818987431967	1.19491878776293	12	0.25520121238416	0.788087039158866	NA	0.75	0.75
CHOYP_LOC100372716.7.10|m.34816	23C-29C	1.13026495906693	0.461170449885656	2.45086162686091	1	0.246627007364493	0.788087039158866	NA	0.75	0
CHOYP_LOC100372915.3.7|m.25794	23C-29C	-3.07508366360735	0.228360109075726	-13.4659405973029	1	0.0471896750497014	0.746160845484124	NA	0.75	0
CHOYP_LOC100372945.2.2|m.47110	23C-29C	0.830998423971277	1.33363360391156	0.623108492118039	3	0.577371394716864	0.877929799628629	NA	0.8125	0.1875
CHOYP_LOC100373045.1.1|m.16825	23C-29C	0.213396907435218	0.298010313319992	0.716072222661908	1	0.604384454966897	0.887437677700084	NA	0.75	0
CHOYP_LOC100373083.1.2|m.19987	23C-29C	0.442087400129793	0.401240914556045	1.10180039993913	4	0.332386905680096	0.796649395771594	NA	0.75	0.25
CHOYP_LOC100373138.1.1|m.23491	23C-29C	-0.269394576124455	0.111591858938726	-2.41410599918742	1	0.250010028583999	0.788087039158866	NA	0.75	0
CHOYP_LOC100373141.1.1|m.11194	23C-29C	0.11539669136052	0.116343900981983	0.991858536515725	12	0.340845846919639	0.798751792124778	NA	0.682432432432432	0.682432432432432
CHOYP_LOC100373169.1.1|m.15573	23C-29C	-0.278432966638509	0.145296044466095	-1.91631484299272	0	NA	NA	NA	0.8125	0
CHOYP_LOC100373170.1.1|m.10994	23C-29C	-0.226692857996319	0.134581934133066	-1.68442264897293	7	0.135971431112225	0.78208684577604	NA	0.765625	0.453125
CHOYP_LOC100373178.1.1|m.61012	23C-29C	2.01741461958269	0.244250933985748	8.25959838376875	1	0.0767030356359715	0.769337705136085	NA	0.75	0
CHOYP_LOC100373199.1.1|m.23667	23C-29C	-0.334086355936818	0.116114891719339	-2.87720507671262	1	0.21294868702202	0.78208684577604	NA	0.75	0
CHOYP_LOC100373277.1.2|m.5879	23C-29C	-0.364549956832846	0.127586677903527	-2.85727289732001	1	0.214324812677698	0.78208684577604	NA	0.75	0
CHOYP_LOC100373287.1.1|m.36226	23C-29C	0.0142501517639081	0.208548908491961	0.0683300232398837	8	0.947199912870724	0.989487368418681	NA	0.75	0.5
CHOYP_LOC100373353.1.1|m.50175	23C-29C	0.101015580805537	0.219540587322833	0.460122577047653	8	0.657675779558077	0.901451791414952	NA	0.75	0.5
CHOYP_LOC100373361.1.1|m.52416	23C-29C	-0.598863770236285	0.448394748195278	-1.33557266816041	1	0.409152862826586	0.811391312835382	NA	0.75	0
CHOYP_LOC100373374.1.1|m.7546	23C-29C	-0.177713714097273	0.288839018151863	-0.61526907006669	4	0.571657575019846	0.877588159541521	NA	0.75	0.25
CHOYP_LOC100373429.1.1|m.10007	23C-29C	1.03813614347506	0.125427462675809	8.2767850144455	1	0.0765452950353007	0.769337705136085	NA	0.75	0
CHOYP_LOC100373457.1.1|m.27685	23C-29C	0.0140655971580183	0.193638447200781	0.0726384525457067	8	0.943877080762401	0.989301282237516	NA	0.75	0.5
CHOYP_LOC100373484.1.1|m.8540	23C-29C	0.190953866214613	0.35111678264522	0.543847163260092	8	0.601369697129096	0.886335401851436	NA	0.75	0.5
CHOYP_LOC100373590.1.1|m.51920	23C-29C	-0.307514025258822	0.195897892649573	-1.56976688773733	1	0.361096167882493	0.798751792124778	NA	0.75	0
CHOYP_LOC100373656.1.1|m.57144	23C-29C	0.544792255566534	0.0740798781588993	7.35411921706958	1	0.0860387221186998	0.769337705136085	NA	0.75	0
CHOYP_LOC100373694.1.1|m.11753	23C-29C	0.0340453475564573	0.366609689620557	0.0928653784129229	4	0.930475819347051	0.986319370263859	NA	0.75	0.25
CHOYP_LOC100373728.1.1|m.59746	23C-29C	-0.621636152664372	0.732226396301432	-0.848967144320848	1	0.551887077532536	0.875003710492194	NA	0.75	0
CHOYP_LOC100373864.1.2|m.16543	23C-29C	-0.718612649513233	0.232008941955592	-3.09734893601979	4	0.0363143595673123	0.746160845484124	NA	0.75	0.25
CHOYP_LOC100373985.1.1|m.9302	23C-29C	1.49157407105304	0.325332756477699	4.58476449528771	0	NA	NA	NA	0.8125	0
CHOYP_LOC100373990.1.1|m.6259	23C-29C	0.399849791647746	0.0129306289847421	30.9226869102472	1	0.0205802939856428	0.661264446038688	NA	0.75	0
CHOYP_LOC100374077.1.1|m.5922	23C-29C	0.486486226989864	0.32193163213646	1.51114764262635	4	0.205278610749017	0.78208684577604	NA	0.75	0.25
CHOYP_LOC100374155.1.1|m.56570	23C-29C	0.444882803043388	0.211959537428198	2.09890438732483	1	0.283055036915722	0.796649395771594	NA	0.75	0
CHOYP_LOC100374249.1.1|m.58296	23C-29C	0.145339229896	0.509158805551764	0.28544970314026	8	0.782550776474116	0.943786779948602	NA	0.703703703703704	0.453703703703704
CHOYP_LOC100374249.1.1|m.58297	23C-29C	-0.0854741885883037	0.653002542810249	-0.130894112939375	1	0.917141290270445	0.980804581374964	NA	0.75	0
CHOYP_LOC100374272.5.6|m.57085	23C-29C	0.43130144850657	0.441663932427024	0.976537627006331	12	0.348074388830639	0.798751792124778	NA	0.72787610619469	0.72787610619469
CHOYP_LOC100374277.2.3|m.23204	23C-29C	-0.216247504169893	0.21468541936727	-1.00727615693337	12	0.333681859293788	0.796649395771594	NA	0.75	0.75
CHOYP_LOC100374307.1.1|m.29504	23C-29C	-0.240385266728893	0.407953263712378	-0.589247073405873	4	0.587366770132238	0.883184384737173	NA	0.75	0.25
CHOYP_LOC100374338.1.1|m.44584	23C-29C	-0.102696482737347	0.521387122051583	-0.196967816031303	4	0.853456107408258	0.965179644297807	NA	0.75	0.25
CHOYP_LOC100374358.1.1|m.59032	23C-29C	-0.910890845596171	0.182242171128826	-4.99824403953281	1	0.125708926253749	0.781129361328546	NA	0.75	0
CHOYP_LOC100374370.1.1|m.56335	23C-29C	1.4582010518561	1.07574049898416	1.35553235490633	1	0.404631633283343	0.810485489884504	NA	0.75	0
CHOYP_LOC100374430.1.1|m.7155	23C-29C	-1.12206811838056	0.0115683351003957	-96.9947800303766	1	0.00656321110892399	0.598152129127351	NA	0.75	0
CHOYP_LOC100374446.1.1|m.29971	23C-29C	0.512096347025366	0.224349563865828	2.28258231574555	1	0.262869337557117	0.793903773221917	NA	0.75	0
CHOYP_LOC100374471.1.1|m.55948	23C-29C	2.42727850697714	0.20224155445262	12.001878217099	0	NA	NA	NA	0.8125	0
CHOYP_LOC100374491.1.1|m.6498	23C-29C	0.11961899409837	0.823956118782848	0.145176413369041	8	0.888162628406191	0.974345680467637	NA	0.632352941176471	0.382352941176471
CHOYP_LOC100374522.1.1|m.66943	23C-29C	0.525271994368164	0.27635720405684	1.90069948116905	4	0.130133817476215	0.781129361328546	NA	0.7875	0.225
CHOYP_LOC100374527.1.1|m.55214	23C-29C	-0.104533809858388	0.49601109416784	-0.210748935028893	12	0.836619494388009	0.9596633882653	NA	0.75	0.75
CHOYP_LOC100374535.2.3|m.26026	23C-29C	0.388389473841604	0.160754209249498	2.41604543765822	4	0.073074990675436	0.764154329290353	NA	0.75	0.25
CHOYP_LOC100374573.1.1|m.24523	23C-29C	-0.174401520290051	0.494190239144587	-0.352903611758761	4	0.7419723687998	0.933503217962101	NA	0.75	0.25
CHOYP_LOC100374703.1.1|m.28348	23C-29C	0.143569027505322	0.157372433439527	0.912288285613189	8	0.388281437810805	0.802647809377541	NA	0.75	0.5
CHOYP_LOC100374754.1.1|m.32299	23C-29C	-0.944463287704107	0.637131745900555	-1.48236733419892	1	0.377816327808906	0.800291392490619	NA	0.75	0
CHOYP_LOC100374808.1.1|m.29300	23C-29C	0.276599504732097	1.58665183691554	0.174329048312078	1	0.890122879045129	0.974345680467637	NA	0.75	0
CHOYP_LOC100374909.2.2|m.57748	23C-29C	0.532077818679434	0.217347563796342	2.44805052969445	4	0.0705933218310695	0.758344985240267	NA	0.777777777777778	0.215277777777778
CHOYP_LOC100374912.1.1|m.51922	23C-29C	0.483368316973134	0.673819780230905	0.717355487557063	4	0.512815626604183	0.855432247345297	NA	0.75	0.25
CHOYP_LOC100374960.1.1|m.25267	23C-29C	-0.310780009365594	0.385294963222043	-0.806602834271917	1	0.567891711045869	0.877435107850004	NA	0.75	0
CHOYP_LOC100374962.1.1|m.28954	23C-29C	1.20409362126895	0.186787516862889	6.44632811384721	4	0.00298025004186142	0.53579821465649	NA	0.5	0
CHOYP_LOC100375022.1.1|m.3033	23C-29C	-0.0718252506202433	0.287880911764671	-0.249496398284847	12	0.80719640074067	0.950107766694737	NA	0.75	0.75
CHOYP_LOC100375029.6.10|m.36981	23C-29C	-0.750976740412529	0.0705239812000084	-10.6485301543419	1	0.0596099319079049	0.746160845484124	NA	0.75	0
CHOYP_LOC100375029.8.10|m.60484	23C-29C	0.392960344506726	0.411030290200556	0.95603743537973	1	0.51430582374273	0.85605010749969	NA	0.75	0
CHOYP_LOC100375089.1.1|m.1341	23C-29C	0.086585369413136	0.280032730921751	0.309197318213957	12	0.76247418476931	0.9409222446768	NA	0.75	0.75
CHOYP_LOC100375148.2.2|m.39842	23C-29C	0.13415400764486	0.0150361770780214	8.92208218543494	1	0.0710567197905725	0.758344985240267	NA	0.75	0
CHOYP_LOC100375314.1.1|m.19446	23C-29C	1.12973072848736	0.807527527827137	1.39899964961838	8	0.199368155195897	0.78208684577604	NA	0.701923076923077	0.451923076923077
CHOYP_LOC100375321.1.1|m.62246	23C-29C	0.517886081124274	1.15072139314284	0.450053404942642	1	0.730774557066248	0.931237266063174	NA	0.75	0
CHOYP_LOC100375322.1.1|m.22016	23C-29C	0.905526675823719	0.254053563177796	3.56431401511183	1	0.174132626841874	0.78208684577604	NA	0.75	0
CHOYP_LOC100375324.1.1|m.45919	23C-29C	0.238426613780359	0.495008802640787	0.481661361390734	1	0.71424088959346	0.919851957233666	NA	0.75	0
CHOYP_LOC100375395.1.2|m.3613	23C-29C	-0.0727940258972595	0.335928069230807	-0.21669527665235	4	0.839049083327792	0.961202663795294	NA	0.75	0.25
CHOYP_LOC100375427.1.1|m.6282	23C-29C	0.278616787365792	0.157750414533513	1.76618735481421	1	0.327979597733287	0.796649395771594	NA	0.75	0
CHOYP_LOC100375473.1.1|m.9062	23C-29C	-0.387432533146708	0.60948456686977	-0.635672425860607	1	0.639522276320669	0.900579428080979	NA	0.75	0
CHOYP_LOC100375551.1.2|m.27489	23C-29C	-0.18571900103971	0.332748962399628	-0.558135477569614	8	0.592024472695959	0.884636741297271	NA	0.695652173913043	0.445652173913043
CHOYP_LOC100375622.1.1|m.55637	23C-29C	1.00101735210449	0.17788792946967	5.62723595180843	1	0.111963051303444	0.781129361328546	NA	0.75	0
CHOYP_LOC100375678.1.1|m.51537	23C-29C	-0.126015210463358	0.355354653350211	-0.354618151965401	1	0.783050774111899	0.943927663835648	NA	0.75	0
CHOYP_LOC100375747.1.1|m.36999	23C-29C	0.430434777027159	0.326526807550312	1.31822186440492	1	0.413154092610784	0.815709863009711	NA	0.75	0
CHOYP_LOC100375888.1.1|m.18951	23C-29C	0.124589671316845	0.279524897093099	0.445719406795272	8	0.667615559095162	0.90253374372427	NA	0.75	0.5
CHOYP_LOC100375913.1.1|m.9170	23C-29C	0.116754760565703	0.224545112057878	0.519961265224998	1	0.694747948470236	0.909371829738684	NA	0.75	0
CHOYP_LOC100375955.1.1|m.9940	23C-29C	-0.131651418857452	0.158175320180517	-0.832313275593219	0	NA	NA	NA	0.8125	0
CHOYP_LOC100376049.1.1|m.10489	23C-29C	0.320776656094903	0.142459614467561	2.25170240207231	1	0.266071222077786	0.793903773221917	NA	0.75	0
CHOYP_LOC100376151.1.1|m.21094	23C-29C	-0.168747884883772	0.177519811801188	-0.950586208781926	8	0.369644983381236	0.798751792124778	NA	0.75	0.5
CHOYP_LOC100376162.1.1|m.48261	23C-29C	-0.744071806630672	0.294338710139119	-2.5279441031694	1	0.239807552335095	0.788087039158866	NA	0.75	0
CHOYP_LOC100376261.2.2|m.66159	23C-29C	0.295836740961214	0.21010906823094	1.40801510116663	1	0.393145759168992	0.802647809377541	NA	0.75	0
CHOYP_LOC100376265.3.4|m.22693	23C-29C	-0.493714055336888	1.10120368677493	-0.448340358161001	1	0.731682012125298	0.931536213391718	NA	0.75	0
CHOYP_LOC100376265.4.4|m.28000	23C-29C	-0.185673525825244	0.676841082401431	-0.274323664229238	1	0.829553129394158	0.959456088130948	NA	0.75	0
CHOYP_LOC100376289.1.1|m.60023	23C-29C	0.0702222853568912	0.365517821123931	0.192117268430209	8	0.852437370101893	0.965179644297807	NA	0.720238095238095	0.470238095238095
CHOYP_LOC100376325.1.2|m.1959	23C-29C	-0.101809659250573	0.123443816815202	-0.824744907255933	1	0.56095629362647	0.876888789866876	NA	0.75	0
CHOYP_LOC100376429.1.1|m.24844	23C-29C	-0.0213505055250103	0.474934712620064	-0.0449546115659273	1	0.971400260946972	0.997566740855852	NA	0.75	0
CHOYP_LOC100376457.1.2|m.11537	23C-29C	1.16399543032978	0.417588752567442	2.78742045415073	0	NA	NA	NA	0.8125	0
CHOYP_LOC100376457.2.2|m.51737	23C-29C	0.779864117813242	0.611896133948193	1.27450407764673	8	0.238256312548381	0.788087039158866	NA	0.75	0.5
CHOYP_LOC100376692.1.1|m.55900	23C-29C	-0.696206979972716	0.291688456242844	-2.38681704768286	1	0.252579167355123	0.788087039158866	NA	0.75	0
CHOYP_LOC100376708.2.2|m.19660	23C-29C	-1.1895770765995	1.06124136118577	-1.12092980928517	1	0.463740882548328	0.822903775146573	NA	0.75	0
CHOYP_LOC100376827.1.1|m.60291	23C-29C	0.0329044587785887	0.228627732924967	0.143921554737139	12	0.887951118520195	0.974345680467637	NA	0.75	0.75
CHOYP_LOC100376863.1.1|m.65235	23C-29C	0.127581770012135	0.431879197969797	0.295410778319213	12	0.772729234876467	0.942295120584417	NA	0.717105263157895	0.717105263157895
CHOYP_LOC100376902.1.1|m.20390	23C-29C	0.722738858089947	0.203027288013679	3.55981141826242	1	0.174342035246597	0.78208684577604	NA	0.75	0
CHOYP_LOC100376908.1.4|m.112	23C-29C	0.424327661837822	0.320325193210606	1.3246777675674	8	0.221866259525843	0.78208684577604	NA	0.75	0.5
CHOYP_LOC100376932.1.1|m.12642	23C-29C	-0.0646922852693782	0.454078726174794	-0.142469315429843	8	0.890232103754425	0.974345680467637	NA	0.75	0.5
CHOYP_LOC100376984.1.1|m.15840	23C-29C	0.0686810078744671	0.220668852754186	0.311240154726205	4	0.771164054500216	0.942295120584417	NA	0.75	0.25
CHOYP_LOC100377001.1.2|m.10821	23C-29C	-0.893852114913887	0.75354589654002	-1.18619465518703	1	0.445910655641435	0.82047801475942	NA	0.75	0
CHOYP_LOC100377034.1.1|m.6251	23C-29C	0.180441531661842	0.234123385042555	0.770711271020808	12	0.455785063989745	0.821933519305925	NA	0.75	0.75
CHOYP_LOC100377058.1.1|m.22299	23C-29C	0.530064322110427	0.182770992067364	2.90015563254731	4	0.0441110656046191	0.746160845484124	NA	0.75	0.25
CHOYP_LOC100377066.1.2|m.18381	23C-29C	0.979387179231189	0.797748914253862	1.2276885141827	1	0.435157270433632	0.819601865247993	NA	0.75	0
CHOYP_LOC100377066.2.2|m.19186	23C-29C	-0.0474741464416084	0.533910111084457	-0.0889178636178679	1	0.943541611430636	0.989301282237516	NA	0.75	0
CHOYP_LOC100377100.1.1|m.51994	23C-29C	0.33415511779959	0.786230315308524	0.425009200603597	4	0.69269598323494	0.909371829738684	NA	0.75	0.25
CHOYP_LOC100377119.1.1|m.44037	23C-29C	0.167981906372508	0.0864901422189662	1.94220869642265	0	NA	NA	NA	0.8125	0
CHOYP_LOC100377160.2.2|m.55835	23C-29C	0.0745059805326633	0.419965996083303	0.177409555124755	4	0.867808156687254	0.967442963742204	NA	0.75	0.25
CHOYP_LOC100377184.1.1|m.16090	23C-29C	-0.193389527217384	0.140518001100182	-1.37626158715073	1	0.400026468433923	0.806358742802571	NA	0.75	0
CHOYP_LOC100377195.1.2|m.28624	23C-29C	2.06246173015148	1.0976208183494	1.8790293475419	1	0.311349406864191	0.796649395771594	NA	0.75	0
CHOYP_LOC100377243.1.1|m.6500	23C-29C	-0.0264388681131997	0.56978149775802	-0.0464017666723675	1	0.970480891812548	0.997079530644106	NA	0.75	0
CHOYP_LOC100377267.1.1|m.49876	23C-29C	0.995901441114629	0.339004236943782	2.93772564641952	4	0.042485286389403	0.746160845484124	NA	0.75	0.25
CHOYP_LOC100377362.1.1|m.10266	23C-29C	0.0132489740141537	0.520927400990575	0.0254334365766899	1	0.983812061235856	0.998386048235177	NA	0.75	0
CHOYP_LOC100377364.2.2|m.52803	23C-29C	0.0810974712169354	0.469812118449649	0.172616814322611	11	0.866087699945707	0.967442963742204	NA	0.751838235294118	0.689338235294118
CHOYP_LOC100377378.1.1|m.64418	23C-29C	0.196914887851681	0.548716628131371	0.358864444334894	8	0.7289831264033	0.93064277825849	NA	0.75	0.5
CHOYP_LOC100377398.1.1|m.44441	23C-29C	0.118439565873295	0.191743880926936	0.617696717625251	4	0.570206469903936	0.877435107850004	NA	0.75	0.25
CHOYP_LOC100377412.1.1|m.41404	23C-29C	0.0982363376776227	0.232472340012764	0.422572154916275	12	0.680080594347227	0.904875178099038	NA	0.75	0.75
CHOYP_LOC100377460.1.1|m.38781	23C-29C	0.526747691377871	0.461564704940897	1.14122177397711	4	0.317460558443064	0.796649395771594	NA	0.75	0.25
CHOYP_LOC100377596.1.1|m.7350	23C-29C	1.62721481927405	0.235390065907099	6.91284406163622	1	0.0914578809867768	0.773164859795017	NA	0.75	0
CHOYP_LOC100377677.2.2|m.27049	23C-29C	-0.253328205198475	0.257392745437814	-0.984208800320205	1	0.505066391052645	0.84985922035604	NA	0.75	0
CHOYP_LOC100377682.1.1|m.31441	23C-29C	0.132754056326156	0.333751219571676	0.397763509288526	7	0.702655667908502	0.913520061505321	NA	0.757352941176471	0.444852941176471
CHOYP_LOC100377729.1.1|m.51881	23C-29C	-1.79186141021846	0.567625332180898	-3.15676786892838	1	0.195301611451852	0.78208684577604	NA	0.75	0
CHOYP_LOC100377736.1.1|m.251	23C-29C	1.5577544588789	0.289152218478043	5.38731629685624	1	0.116840304825466	0.781129361328546	NA	0.75	0
CHOYP_LOC100377751.1.1|m.26359	23C-29C	-0.0339400860795393	0.335268620392568	-0.101232516302297	4	0.924237276824107	0.983539817096333	NA	0.5	0
CHOYP_LOC100377771.1.1|m.7044	23C-29C	-0.550683637910868	0.555094190160545	-0.992054407471998	1	0.502539235104752	0.847901072957287	NA	0.75	0
CHOYP_LOC100377780.8.11|m.53259	23C-29C	-3.34507255680141	0.289767627842744	-11.5439829552553	1	0.0550100015883217	0.746160845484124	NA	0.75	0
CHOYP_LOC100377783.1.1|m.14549	23C-29C	-0.544737788291068	0.601769695317424	-0.905226355746824	8	0.391791616626327	0.802647809377541	NA	0.75	0.5
CHOYP_LOC100377872.1.1|m.30372	23C-29C	0.0822552635633732	0.281266239392624	0.292446273470282	8	0.777386648002115	0.943786779948602	NA	0.7	0.45
CHOYP_LOC100377934.1.1|m.48699	23C-29C	0.208328761747936	0.26994737179567	0.771738433169949	8	0.462454341762651	0.821933519305925	NA	0.75	0.5
CHOYP_LOC100378071.1.1|m.40488	23C-29C	0.644226213278562	0.606155334850633	1.06280713249403	8	0.31889587655566	0.796649395771594	NA	0.733333333333333	0.483333333333333
CHOYP_LOC100378195.1.1|m.46024	23C-29C	-0.518412929923997	0.193328985251752	-2.68150649655002	1	0.227241419509594	0.78208684577604	NA	0.75	0
CHOYP_LOC100378204.1.1|m.40064	23C-29C	-0.567913149260413	0.101488204597328	-5.59585373998589	1	0.112577979860762	0.781129361328546	NA	0.75	0
CHOYP_LOC100378221.1.1|m.29052	23C-29C	0.201754241146208	0.263922399795764	0.764445311585282	12	0.459370859552174	0.821933519305925	NA	0.75	0.75
CHOYP_LOC100378331.1.1|m.47480	23C-29C	-0.210428908465681	0.510368814550489	-0.412307536170716	7	0.692448170788654	0.909371829738684	NA	0.756944444444444	0.444444444444444
CHOYP_LOC100378364.1.1|m.53053	23C-29C	-0.106797906316608	0.384426416914504	-0.277811049442941	1	0.82749021387492	0.957717018545631	NA	0.75	0
CHOYP_LOC100378510.1.1|m.9865	23C-29C	1.31182218459389	0.418052030259837	3.13793999225058	0	NA	NA	NA	0.8125	0
CHOYP_LOC100378619.2.2|m.36047	23C-29C	2.71093822275322	0.0765635937579232	35.4076668778714	0	NA	NA	NA	0.8125	0
CHOYP_LOC100378642.1.1|m.54868	23C-29C	1.28682415190027	0.657124333263421	1.95826586653643	7	0.0910520369395156	0.773164859795017	NA	0.772727272727273	0.460227272727273
CHOYP_LOC100378652.1.1|m.5656	23C-29C	-0.0448896197662047	0.312870888996563	-0.143476498916772	8	0.889462044034331	0.974345680467637	NA	0.703703703703704	0.453703703703704
CHOYP_LOC100378691.2.2|m.40118	23C-29C	0.820569421608704	0.0674337754727225	12.1685226113527	0	NA	NA	NA	0.8125	0
CHOYP_LOC100378719.1.1|m.7367	23C-29C	0.32910733393525	0.241543887203354	1.36251568087988	0	NA	NA	NA	0.8125	0
CHOYP_LOC100378760.1.1|m.37015	23C-29C	0.452779042334764	0.337074095192881	1.34326264993954	8	0.216044512228597	0.78208684577604	NA	0.75	0.5
CHOYP_LOC100378816.1.1|m.10997	23C-29C	0.757017902913237	0.331220996116668	2.28553718450442	4	0.0842704703604578	0.769337705136085	NA	0.75	0.25
CHOYP_LOC100378839.1.1|m.21328	23C-29C	0.100912942017835	0.113661486652699	0.887837604360944	1	0.537779180947008	0.868610228110958	NA	0.75	0
CHOYP_LOC100378881.1.1|m.29212	23C-29C	0.963157183545955	0.26331631627682	3.65779529793135	1	0.169893195200475	0.78208684577604	NA	0.75	0
CHOYP_LOC100378967.1.1|m.62298	23C-29C	-0.452249421099969	0.585645335008107	-0.772224064746813	1	0.581375737483593	0.87802607957783	NA	0.75	0
CHOYP_LOC100378969.2.2|m.31240	23C-29C	0.0520997246053341	0.129493478122968	0.402334738092831	1	0.75648182132907	0.939925710831677	NA	0.75	0
CHOYP_LOC100378999.1.1|m.36850	23C-29C	-1.02367042374509	0.699532055650163	-1.46336456703713	1	0.381633450432431	0.802258918615543	NA	0.75	0
CHOYP_LOC100459096.3.3|m.45135	23C-29C	-0.685640207298007	0.682114030166333	-1.00516948336456	1	0.498358748196125	0.84448515589758	NA	0.75	0
CHOYP_LOC100485159.1.1|m.30340	23C-29C	-0.0724627586199063	0.222295186054221	-0.325975383930408	8	0.752806361557926	0.938002625569668	NA	0.75	0.5
CHOYP_LOC100485536.1.1|m.48204	23C-29C	0.19242952904486	0.41603793631158	0.462528803865484	7	0.657735690069449	0.901451791414952	NA	0.757352941176471	0.444852941176471
CHOYP_LOC100486063.5.9|m.39538	23C-29C	-0.571286121290662	0.476761523369794	-1.19826389775072	1	0.442737476244317	0.82012384479001	NA	0.75	0
CHOYP_LOC100489929.1.1|m.51437	23C-29C	0.533068307567007	0.296664235184541	1.79687419090276	4	0.146771312531066	0.78208684577604	NA	0.75	0.25
CHOYP_LOC100492442.1.1|m.16466	23C-29C	-0.34759574523591	0.341058418848323	-1.01916776137549	4	0.365750428260029	0.798751792124778	NA	0.75	0.25
CHOYP_LOC100492576.1.1|m.7775	23C-29C	0.207805463591465	0.262082716313158	0.792900296954959	8	0.450708432882683	0.82047801475942	NA	0.75	0.5
CHOYP_LOC100493600.1.1|m.58682	23C-29C	-0.745368491506469	0.23192595532526	-3.21382093893348	1	0.192042763452687	0.78208684577604	NA	0.75	0
CHOYP_LOC100533220.2.2|m.13990	23C-29C	0.468891925428224	0.24084881481516	1.94683094366927	7	0.0925987694484061	0.773164859795017	NA	0.764423076923077	0.451923076923077
CHOYP_LOC100533283.1.1|m.54357	23C-29C	0.0297815829385932	0.23008642504632	0.129436506011155	12	0.899156519554761	0.977818773428842	NA	0.75	0.75
CHOYP_LOC100533284.1.2|m.25143	23C-29C	-0.258852693634115	1.56910493859048	-0.164968376090029	1	0.895915320077956	0.97700018136986	NA	0.75	0
CHOYP_LOC100533290.1.1|m.9001	23C-29C	-1.0505551894414	0.815419845452842	-1.28836107595343	4	0.26709267646883	0.793903773221917	NA	0.75	0.25
CHOYP_LOC100533316.2.2|m.47773	23C-29C	0.32697377316758	0.423292601750679	0.772453314362837	1	0.581284322391853	0.87802607957783	NA	0.75	0
CHOYP_LOC100533341.1.1|m.1846	23C-29C	1.34735581144554	1.32800998049212	1.01456753430893	1	0.495396620574311	0.843580743804457	NA	0.75	0
CHOYP_LOC100533355.1.2|m.6485	23C-29C	-0.107110133897468	0.147011595401108	-0.728582895826874	1	0.599150658296058	0.886335401851436	NA	0.75	0
CHOYP_LOC100533357.1.2|m.56848	23C-29C	0.143639938221367	0.171382380876219	0.838125468248165	11	0.419799280832419	0.815709863009711	NA	0.761160714285714	0.698660714285714
CHOYP_LOC100533384.5.5|m.59083	23C-29C	-0.524917881992522	0.0390601182677933	-13.4387171691013	1	0.0472849185067874	0.746160845484124	NA	0.75	0
CHOYP_LOC100533387.1.1|m.56131	23C-29C	0.0865565716664882	0.460098547771993	0.188126157071424	12	0.85392154926733	0.965179644297807	NA	0.75	0.75
CHOYP_LOC100533388.6.6|m.45695	23C-29C	0.274899949012088	0.132210736121217	2.07925586890346	1	0.285386917600644	0.796649395771594	NA	0.75	0
CHOYP_LOC100533447.2.3|m.44496	23C-29C	0.393203630053343	0.0314208166424357	12.5141123646767	1	0.0507642780598365	0.746160845484124	NA	0.75	0
CHOYP_LOC100533450.1.1|m.54334	23C-29C	-0.0890863398994313	0.217757016078571	-0.409108930236659	1	0.752778798222299	0.938002625569668	NA	0.75	0
CHOYP_LOC100533521.2.2|m.52097	23C-29C	0.667622378155594	0.481059760239255	1.38781588762185	8	0.202621633404185	0.78208684577604	NA	0.75	0.5
CHOYP_LOC100533528.2.2|m.26125	23C-29C	0.896411916141937	0.0889382844119756	10.0790331415616	0	NA	NA	NA	0.8125	0
CHOYP_LOC100533537.1.1|m.36	23C-29C	-0.215283324996207	0.141067631812146	-1.5261000856872	4	0.201685208151852	0.78208684577604	NA	0.75	0.25
CHOYP_LOC100535066.1.2|m.15640	23C-29C	-0.00603983448312562	0.150685164580692	-0.0400824759353884	12	0.968686527902678	0.995994262403554	NA	0.75	0.75
CHOYP_LOC100536597.1.1|m.52329	23C-29C	-0.597303202089911	0.602883984796637	-0.990743189655952	1	0.502960214080999	0.847901072957287	NA	0.75	0
CHOYP_LOC100543709.1.1|m.32086	23C-29C	0.47020428582213	0.736937161110918	0.638052076398626	0	NA	NA	NA	0.8125	0
CHOYP_LOC100552337.1.1|m.19614	23C-29C	-0.117052808581533	0.268996165810388	-0.435146754708923	12	0.671179227416877	0.902983281227131	NA	0.75	0.75
CHOYP_LOC100554313.1.1|m.20949	23C-29C	0.684532631213841	0.14661851829393	4.66880063432055	1	0.134326573204323	0.78208684577604	NA	0.75	0
CHOYP_LOC100554450.1.1|m.66550	23C-29C	1.60298575789604	0.634460960184309	2.52653174661902	4	0.0649037464418285	0.746160845484124	NA	0.784722222222222	0.222222222222222
CHOYP_LOC100554670.1.1|m.4865	23C-29C	-0.621289026671566	1.09859484701929	-0.565530621554662	1	0.672339014765239	0.902983281227131	NA	0.75	0
CHOYP_LOC100555295.1.1|m.51356	23C-29C	-0.0975855134219011	0.551800899827312	-0.176849137890933	4	0.868220339400711	0.967442963742204	NA	0.777777777777778	0.215277777777778
CHOYP_LOC100558815.1.1|m.30536	23C-29C	0.34286552195548	0.32116081084263	1.06758206599337	11	0.308578755886723	0.796649395771594	NA	0.725328947368421	0.662828947368421
CHOYP_LOC100559294.1.1|m.8325	23C-29C	-0.44337528994969	0.351053097832989	-1.26298640486751	4	0.275199742372765	0.795419902214422	NA	0.5	0
CHOYP_LOC100561262.1.1|m.16846	23C-29C	0.0490572875345237	0.380997374210353	0.128760172261551	12	0.899680295766577	0.977818773428842	NA	0.75	0.75
CHOYP_LOC100561410.1.1|m.58687	23C-29C	0.30879436575275	0.30685570040389	1.00631784042567	4	0.371197120145205	0.798751792124778	NA	0.75	0.25
CHOYP_LOC100561894.1.1|m.45814	23C-29C	-0.277762278966959	0.559118415372985	-0.496786139268307	4	0.645403328243029	0.900579428080979	NA	0.767857142857143	0.205357142857143
CHOYP_LOC100561894.1.1|m.45815	23C-29C	0.881813791714457	0.570800310673955	1.54487265550588	1	0.365723165033647	0.798751792124778	NA	0.75	0
CHOYP_LOC100562954.1.1|m.27429	23C-29C	0.529124494817733	0.541687853564616	0.976807014105615	4	0.383974114527708	0.802647809377541	NA	0.75	0.25
CHOYP_LOC100563554.1.1|m.49953	23C-29C	-0.225937664609223	0.240136593410101	-0.940871449039714	4	0.400042369993569	0.806358742802571	NA	0.75	0.25
CHOYP_LOC100563952.1.1|m.30232	23C-29C	0.0265069750783103	0.20249629858414	0.130901035049272	8	0.899085512283441	0.977818773428842	NA	0.75	0.5
CHOYP_LOC100564354.1.1|m.46361	23C-29C	-0.886376419518924	0.257119282259982	-3.44733546130032	4	0.0261179681234109	0.746160845484124	NA	0.75	0.25
CHOYP_LOC100565534.2.3|m.29570	23C-29C	-0.28650522715472	0.239602289342068	-1.1957532957696	4	0.297831465597002	0.796649395771594	NA	0.75	0.25
CHOYP_LOC100567114.1.1|m.39091	23C-29C	-0.00643174617403493	0.106368401408559	-0.0604666995918336	8	0.95326720800893	0.992045704025177	NA	0.75	0.5
CHOYP_LOC100567407.1.1|m.8503	23C-29C	0.0797870643146688	0.0957912203162346	0.832926692563979	1	0.557868686325131	0.875909007790302	NA	0.75	0
CHOYP_LOC100567969.1.1|m.26460	23C-29C	-1.44893799070974	0.68189087476159	-2.12488250589411	1	0.280026046868273	0.796649395771594	NA	0.75	0
CHOYP_LOC100571875.1.1|m.48861	23C-29C	-0.419627569416854	0.349909691824811	-1.19924534593042	4	0.296613901374303	0.796649395771594	NA	0.75	0.25
CHOYP_LOC100632738.1.1|m.4911	23C-29C	0.0926666519660136	0.156194020606965	0.593279125576729	4	0.584914231142488	0.881361551201356	NA	0.75	0.25
CHOYP_LOC100633041.1.1|m.35428	23C-29C	0.260769100523442	0.161059383200261	1.6190866706549	12	0.131394120060452	0.781129361328546	NA	0.75	0.75
CHOYP_LOC100633077.4.4|m.62658	23C-29C	0.862614956800968	0.272475556428005	3.16584345439769	1	0.194776071733507	0.78208684577604	NA	0.75	0
CHOYP_LOC100633390.3.5|m.22820	23C-29C	-1.00432108258346	0.480336854476383	-2.09086825885612	1	0.284004452071887	0.796649395771594	NA	0.75	0
CHOYP_LOC100634556.1.1|m.45015	23C-29C	-0.71560836094411	0.489758146116902	-1.46114641812063	1	0.382083428690644	0.802258918615543	NA	0.75	0
CHOYP_LOC100635694.1.1|m.24761	23C-29C	1.02953911841463	0.438020632435956	2.35043521280967	1	0.256083094041927	0.789004875364338	NA	0.75	0
CHOYP_LOC100636083.1.1|m.59778	23C-29C	1.1772443728727	0.332112939181911	3.54471095216161	1	0.175047931606088	0.78208684577604	NA	0.75	0
CHOYP_LOC100636340.1.4|m.5143	23C-29C	-0.635396573478943	0.250442989181547	-2.53709067902213	12	0.0260773756962906	0.746160845484124	NA	0.676470588235294	0.676470588235294
CHOYP_LOC100636340.3.4|m.44279	23C-29C	0.308862429649906	0.55550845953867	0.55599950702174	8	0.593416418637498	0.884636741297271	NA	0.75	0.5
CHOYP_LOC100636433.3.4|m.27077	23C-29C	-0.0422322451329223	0.221941815443073	-0.190285210781988	12	0.852266704988631	0.965179644297807	NA	0.75	0.75
CHOYP_LOC100636493.1.1|m.65727	23C-29C	0.350065018844479	0.337383726543855	1.03758714870611	12	0.319918691952009	0.796649395771594	NA	0.737057220708447	0.737057220708447
CHOYP_LOC100636568.1.1|m.16013	23C-29C	0.0447132088788275	0.138839134673121	0.322050472182061	8	0.755668909842485	0.939884971274133	NA	0.75	0.5
CHOYP_LOC100640001.1.2|m.37241	23C-29C	-0.346502344485591	0.54693779555097	-0.633531541071382	8	0.544069404962418	0.872587193830911	NA	0.59375	0.34375
CHOYP_LOC100640001.2.2|m.62667	23C-29C	0.0188242619503036	0.101625086775347	0.185232431750997	12	0.856140632846748	0.965617872149341	NA	0.75	0.75
CHOYP_LOC100640618.1.1|m.4378	23C-29C	2.24424478254418	0.724737709417042	3.09663034416877	4	0.036339683868208	0.746160845484124	NA	0.5	0
CHOYP_LOC100641267.1.2|m.49206	23C-29C	-0.528023737578756	0.431475613980772	-1.22376264259117	1	0.436156026063133	0.819699765100546	NA	0.75	0
CHOYP_LOC100641267.2.2|m.57947	23C-29C	-0.99890229609494	0.187230905284899	-5.33513574895643	1	0.117957212337457	0.781129361328546	NA	0.75	0
CHOYP_LOC100641892.1.1|m.56601	23C-29C	0.0159198832205689	0.29330780293123	0.0542770531894153	4	0.959317175195477	0.992693143327483	NA	0.75	0.25
CHOYP_LOC100641969.1.1|m.7196	23C-29C	-1.50004063722265	0.852944935088932	-1.75866058348333	8	0.116684543458905	0.781129361328546	NA	0.653846153846154	0.403846153846154
CHOYP_LOC100642349.1.1|m.53035	23C-29C	0.116096545928443	0.335311734068909	0.346234665037353	1	0.787804144446334	0.945165103744706	NA	0.75	0
CHOYP_LOC100642881.1.1|m.14183	23C-29C	-0.655937172410269	0.289038199772351	-2.26937883271793	1	0.264229454990301	0.793903773221917	NA	0.75	0
CHOYP_LOC100642891.1.1|m.25638	23C-29C	-0.271886707730882	0.956191333724154	-0.284343413437919	1	0.823636084689181	0.95496373837023	NA	0.75	0
CHOYP_LOC100644613.1.1|m.55011	23C-29C	-0.494785701978548	0.0752097330511617	-6.57874562115476	0	NA	NA	NA	0.8125	0
CHOYP_LOC100645380.1.1|m.14246	23C-29C	0.529475337641227	0.239381640824915	2.21184605392728	1	0.270313895263594	0.793903773221917	NA	0.75	0
CHOYP_LOC100646524.1.1|m.44445	23C-29C	-0.372911516269401	0.0957359723859177	-3.89520790331738	1	0.159981691790659	0.78208684577604	NA	0.75	0
CHOYP_LOC100646535.1.1|m.61774	23C-29C	-1.39671563534432	0.00696312929211415	-200.58734754877	1	0.00317375201419279	0.53579821465649	NA	0.75	0
CHOYP_LOC100646574.1.1|m.55144	23C-29C	0.0175034598237467	0.331596973363648	0.0527853425385502	12	0.958771497136784	0.992693143327483	NA	0.75	0.75
CHOYP_LOC100646810.1.1|m.25033	23C-29C	0.204820425799365	0.37947906049281	0.539741047986615	4	0.61801981081742	0.894012016472084	NA	0.75	0.25
CHOYP_LOC100647948.1.1|m.9650	23C-29C	0.0155293155993697	0.290703080235669	0.0534198522656872	4	0.959958912221093	0.992693143327483	NA	0.75	0.25
CHOYP_LOC100648516.1.1|m.64902	23C-29C	-0.474838236939874	0.369868056997534	-1.28380439444934	4	0.268531372558652	0.793903773221917	NA	0.75	0.25
CHOYP_LOC100649130.1.1|m.58207	23C-29C	-0.119944825882023	0.188368133586878	-0.63675752155129	12	0.536241016722277	0.868092488101083	NA	0.75	0.75
CHOYP_LOC100650648.1.2|m.24726	23C-29C	-0.139117694796798	0.403800227996133	-0.344521090260828	4	0.747805745334214	0.935769055080316	NA	0.75	0.25
CHOYP_LOC100656236.1.1|m.27240	23C-29C	0.812168162585458	0.178448478639763	4.55127535284286	4	0.0104075232030478	0.598152129127351	NA	0.75	0.25
CHOYP_LOC100673983.1.1|m.10072	23C-29C	2.30829284562819	2.43571058057529	0.947687653876757	1	0.517094665624305	0.856371797816998	NA	0.75	0
CHOYP_LOC100679620.1.1|m.66367	23C-29C	0.484845364668882	1.21880099552142	0.397805192521572	4	0.711090410308501	0.918520869243652	NA	0.758928571428571	0.196428571428571
CHOYP_LOC100689951.1.1|m.56514	23C-29C	0.123992191068247	0.47325479206571	0.261998807295819	7	0.800864801793068	0.948120544908862	NA	0.758620689655172	0.446120689655172
CHOYP_LOC100690782.1.1|m.26094	23C-29C	0.78138249516168	0.562020019191031	1.39031078694741	8	0.201891859146111	0.78208684577604	NA	0.75	0.5
CHOYP_LOC100691144.1.1|m.47006	23C-29C	0.230837898169916	0.299895708220191	0.769727247981919	12	0.456347007810231	0.821933519305925	NA	0.75	0.75
CHOYP_LOC100692139.1.1|m.27787	23C-29C	0.380397551544814	0.496846127602569	0.765624466835126	4	0.486580106169626	0.837719413268902	NA	0.75	0.25
CHOYP_LOC100692402.2.2|m.49856	23C-29C	-0.344937681879977	0.713208577793193	-0.483642082583025	4	0.6539234235523	0.901451791414952	NA	0.7734375	0.2109375
CHOYP_LOC100692418.1.1|m.55157	23C-29C	1.07699370892393	0.449163332779008	2.39777744603614	8	0.043326742990482	0.746160845484124	NA	0.75	0.5
CHOYP_LOC100692418.1.1|m.55158	23C-29C	-0.499254345004708	0.443717113587711	-1.12516360022255	1	0.46254891509488	0.821933519305925	NA	0.75	0
CHOYP_LOC100693508.1.1|m.16381	23C-29C	0.981502742462439	0.108776283211247	9.02313182144981	1	0.0702674422530158	0.758344985240267	NA	0.75	0
CHOYP_LOC100693708.1.1|m.7688	23C-29C	-0.399671931345259	0.228292362964618	-1.75070215295464	0	NA	NA	NA	0.8125	0
CHOYP_LOC100694623.1.1|m.14876	23C-29C	0.471827526706669	1.83941372590312	0.256509734630261	1	0.840147305221631	0.961644434602706	NA	0.75	0
CHOYP_LOC100694648.1.1|m.18881	23C-29C	-1.88067242926858	0.248036390583906	-7.5822439797695	1	0.0834801228480178	0.769337705136085	NA	0.75	0
CHOYP_LOC100695307.1.1|m.51209	23C-29C	0.292778444191814	0.611797376750368	0.478554592285015	1	0.715848223538016	0.920912466791757	NA	0.75	0
CHOYP_LOC100695358.1.1|m.63066	23C-29C	-0.822755951860956	0.239201542086413	-3.43959300882654	1	0.180120468262338	0.78208684577604	NA	0.75	0
CHOYP_LOC100696358.1.1|m.27371	23C-29C	1.57543934415326	1.38715578284442	1.1357335373845	1	0.459594867970181	0.821933519305925	NA	0.75	0
CHOYP_LOC100696668.1.1|m.31105	23C-29C	-0.839720153890823	0.598555887959028	-1.40291018897855	1	0.394238040413196	0.803707424789855	NA	0.75	0
CHOYP_LOC100697247.2.2|m.56896	23C-29C	1.54336921273879	0.227118292618825	6.79544212376165	1	0.093015753838136	0.773164859795017	NA	0.75	0
CHOYP_LOC100697720.1.2|m.5790	23C-29C	-0.032332807419003	0.0908015668798641	-0.356082042744717	1	0.782223318281158	0.943786779948602	NA	0.75	0
CHOYP_LOC100698013.1.1|m.5420	23C-29C	3.29570674174032	0.604856875815878	5.44873816189129	1	0.115552098243246	0.781129361328546	NA	0.75	0
CHOYP_LOC100698726.6.8|m.29032	23C-29C	0.579819881781484	0.46024952372887	1.25979463723042	1	0.427131657541786	0.816450668346516	NA	0.75	0
CHOYP_LOC100699093.1.1|m.20134	23C-29C	0.191955352980486	0.246803362375158	0.777766360770647	12	0.451769018181993	0.820541440156931	NA	0.753125	0.740625
CHOYP_LOC100699161.1.1|m.35139	23C-29C	-1.22867867912136	0.709875883303708	-1.73083592219415	1	0.333526790110085	0.796649395771594	NA	0.75	0
CHOYP_LOC100699974.1.1|m.56493	23C-29C	1.17131584036731	0.712589879317307	1.64374470416207	4	0.175573965166781	0.78208684577604	NA	0.75	0.25
CHOYP_LOC100701105.1.1|m.56657	23C-29C	0.31203907630817	0.522047082895517	0.597722095442915	0	NA	NA	NA	0.8125	0
CHOYP_LOC100701551.1.7|m.3948	23C-29C	-0.957627285438136	0.0923340069075416	-10.3713389845309	1	0.0611934367719105	0.746160845484124	NA	0.75	0
CHOYP_LOC100702367.1.1|m.62543	23C-29C	-0.0397336165653232	0.569145550359891	-0.0698127509565844	4	0.947693533665169	0.989487368418681	NA	0.767857142857143	0.205357142857143
CHOYP_LOC100703423.1.1|m.940	23C-29C	0.191640588850717	0.269926887311346	0.709972210473684	12	0.491288209083132	0.839763696209863	NA	0.75	0.75
CHOYP_LOC100703423.1.1|m.941	23C-29C	0.329259441018543	0.388652276580502	0.847182586746905	4	0.44460649259462	0.82047801475942	NA	0.684210526315789	0.184210526315789
CHOYP_LOC100704819.1.2|m.14210	23C-29C	1.63641970704187	0.861869875844383	1.89868535019704	4	0.130436511730378	0.781129361328546	NA	0.7734375	0.2109375
CHOYP_LOC100704819.2.2|m.49100	23C-29C	0.911256902733172	0.881371180023306	1.03390821414092	4	0.359588977667399	0.798751792124778	NA	0.75	0.25
CHOYP_LOC100705966.1.1|m.45957	23C-29C	2.31560486663133	1.33805120672766	1.73058015641597	8	0.121774564728479	0.781129361328546	NA	0.75	0.5
CHOYP_LOC100708054.1.1|m.57813	23C-29C	-0.0970797884271733	0.191971450192223	-0.505699093953639	12	0.62222842999674	0.898071942546097	NA	0.75	0.75
CHOYP_LOC100708717.1.1|m.5825	23C-29C	0.0791137160413816	0.31274228540528	0.252967762062808	8	0.806672093286998	0.950107766694737	NA	0.75	0.5
CHOYP_LOC100709316.1.1|m.17221	23C-29C	-0.481841357139487	0.0965818447104813	-4.98894340425863	1	0.12593721812441	0.781129361328546	NA	0.75	0
CHOYP_LOC100709493.2.2|m.59425	23C-29C	-2.18931707640837	0.515612945720972	-4.24604753347899	1	0.147249002703885	0.78208684577604	NA	0.75	0
CHOYP_LOC100710578.1.1|m.62426	23C-29C	1.33404891469264	0.340526610190822	3.91760548153659	1	0.15910476494621	0.78208684577604	NA	0.75	0
CHOYP_LOC100711559.1.1|m.10313	23C-29C	0.177530355649829	0.288082910437451	0.616247438559444	1	0.648407271755048	0.900695433076107	NA	0.75	0
CHOYP_LOC100717261.1.1|m.51839	23C-29C	0.553019722450763	0.385529806069165	1.43444090118301	4	0.224759656366444	0.78208684577604	NA	0.75	0.25
CHOYP_LOC100726220.1.1|m.8701	23C-29C	0.28700292030691	0.426746936499651	0.672536568536434	4	0.538094220600786	0.868610228110958	NA	0.75	0.25
CHOYP_LOC100726448.1.1|m.26536	23C-29C	0.115137434988049	0.231457008574355	0.497446310644171	7	0.634117130442028	0.900579428080979	NA	0.764423076923077	0.451923076923077
CHOYP_LOC100740246.1.1|m.25108	23C-29C	-0.486671064190336	0.835509047733639	-0.582484493148765	1	0.664220705185861	0.90253374372427	NA	0.75	0
CHOYP_LOC100741250.1.2|m.48951	23C-29C	0.900279552437757	0.698758667931852	1.28839840384715	4	0.267080921579537	0.793903773221917	NA	0.7734375	0.2109375
CHOYP_LOC100741406.1.1|m.29038	23C-29C	-0.241634038220599	0.484351624318309	-0.49888144498469	12	0.626882160771826	0.89949758209631	NA	0.75	0.75
CHOYP_LOC100742152.1.2|m.4504	23C-29C	1.37250378757531	0.85317677638904	1.60869801611837	4	0.182965194164083	0.78208684577604	NA	0.75	0.25
CHOYP_LOC100742289.1.1|m.25180	23C-29C	-0.139598894940316	0.171660417993139	-0.813227047751308	8	0.439617906804862	0.819699765100546	NA	0.703703703703704	0.453703703703704
CHOYP_LOC100743251.1.1|m.16814	23C-29C	-0.668996716394503	0.593320450972039	-1.12754703684743	4	0.322567307664527	0.796649395771594	NA	0.75	0.25
CHOYP_LOC100743492.1.1|m.58896	23C-29C	-0.786420295428442	0.172923366954055	-4.54779657186175	1	0.137791407692177	0.78208684577604	NA	0.75	0
CHOYP_LOC100743601.1.1|m.37797	23C-29C	-0.498812326534768	0.283993481336353	-1.75642174668084	1	0.329495129187712	0.796649395771594	NA	0.75	0
CHOYP_LOC100743901.1.1|m.4559	23C-29C	0.0996596755313277	0.572503049177316	0.174077108715033	4	0.870259888522046	0.968590284173609	NA	0.75	0.25
CHOYP_LOC100744089.1.1|m.58530	23C-29C	0.93466435951672	0.46485190787372	2.01067123461313	1	0.293814308515928	0.796649395771594	NA	0.75	0
CHOYP_LOC100748625.1.1|m.24479	23C-29C	-3.2195789591241	1.68310882018426	-1.91287629208172	1	0.306659463547799	0.796649395771594	NA	0.75	0
CHOYP_LOC100752270.1.1|m.23081	23C-29C	-1.07047481794581	0.691628511943304	-1.54775981536395	1	0.365181150040476	0.798751792124778	NA	0.75	0
CHOYP_LOC100755189.1.1|m.33307	23C-29C	0.272346979490995	0.319089290428908	0.853513382178748	7	0.421617805424135	0.815709863009711	NA	0.767857142857143	0.455357142857143
CHOYP_LOC100808508.1.1|m.59055	23C-29C	0.330779509058111	0.364737536673606	0.906897359879131	4	0.415753683382026	0.815709863009711	NA	0.75	0.25
CHOYP_LOC100863242.1.1|m.9849	23C-29C	-0.18366924857196	0.0929653652943563	-1.97567392964474	8	0.0836065408378166	0.769337705136085	NA	0.75	0.5
CHOYP_LOC100863386.1.1|m.37224	23C-29C	-0.278081179838665	0.470920705712195	-0.590505315365376	1	0.660421371372357	0.901451791414952	NA	0.75	0
CHOYP_LOC100863781.1.1|m.33751	23C-29C	0.319063022278375	0.161982037554355	1.96974323261806	12	0.0723902341801428	0.760238295922978	NA	0.75	0.75
CHOYP_LOC100863920.1.1|m.40408	23C-29C	0.671808099537134	0.12306694842381	5.45888321877947	0	NA	NA	NA	0.8125	0
CHOYP_LOC100865976.1.1|m.15403	23C-29C	-0.232967038516538	0.173173024011254	-1.34528480891688	1	0.406942093226813	0.810485489884504	NA	0.75	0
CHOYP_LOC100867334.1.1|m.33475	23C-29C	0.210999281965719	0.196943208459097	1.07137120196527	1	0.478073292619875	0.832709819284925	NA	0.75	0
CHOYP_LOC100867628.1.1|m.1331	23C-29C	-0.13661404560667	0.183403103036407	-0.744884046915777	4	0.49772664534243	0.84448515589758	NA	0.75	0.25
CHOYP_LOC100875390.1.1|m.24780	23C-29C	0.0276167491641957	0.0966985027635185	0.285596450564844	8	0.782442344108087	0.943786779948602	NA	0.75	0.5
CHOYP_LOC100875585.1.1|m.8714	23C-29C	0.29847112240207	0.388259546944101	0.768741231867357	12	0.456910530727182	0.821933519305925	NA	0.732394366197183	0.732394366197183
CHOYP_LOC100875987.1.2|m.7720	23C-29C	-1.15101708293621	0.219365384345197	-5.24703150577738	1	0.119891731732533	0.781129361328546	NA	0.75	0
CHOYP_LOC100876012.1.1|m.8280	23C-29C	2.01458152170622	0.399578564901923	5.04176574687059	0	NA	NA	NA	0.8125	0
CHOYP_LOC100876515.2.2|m.54514	23C-29C	0.50000813002444	0.0997089752582451	5.01467524592872	1	0.125307598734221	0.781129361328546	NA	0.75	0
CHOYP_LOC100876663.1.1|m.4368	23C-29C	1.19533831221812	0.5774354923514	2.07008112256926	1	0.286488080435633	0.796649395771594	NA	0.75	0
CHOYP_LOC100877311.1.1|m.25123	23C-29C	-0.164955105720053	0.245878564060698	-0.670880384999042	11	0.516136095211061	0.856208556222897	NA	0.755859375	0.693359375
CHOYP_LOC100877393.1.1|m.26310	23C-29C	0.160941642673578	0.334978277429776	0.480453968264605	8	0.643767680985935	0.900579428080979	NA	0.75	0.5
CHOYP_LOC100877728.1.1|m.19879	23C-29C	0.177164009045721	0.406557058738577	0.435766653751891	8	0.674525228746956	0.903944186885816	NA	0.6875	0.4375
CHOYP_LOC100877749.1.1|m.65236	23C-29C	-0.409520402171939	1.1728994293731	-0.349152188087278	1	0.786147112087752	0.945165103744706	NA	0.75	0
CHOYP_LOC100877947.1.1|m.51907	23C-29C	-0.916748133857133	0.750400349675062	-1.22167871357483	4	0.288903193861429	0.796649395771594	NA	0.770833333333333	0.208333333333333
CHOYP_LOC100878123.1.1|m.55730	23C-29C	2.43195477861726	0.482726137349989	5.03795960162403	1	0.124743197691311	0.781129361328546	NA	0.75	0
CHOYP_LOC100878391.1.1|m.28644	23C-29C	0.0415838611169761	0.248396429890564	0.167409254373328	4	0.875170798089132	0.972452031306121	NA	0.75	0.25
CHOYP_LOC100879129.1.1|m.44467	23C-29C	-0.145205668136587	0.213614556519992	-0.679755492800403	4	0.533963416585561	0.866536471941401	NA	0.75	0.25
CHOYP_LOC100879250.1.1|m.24381	23C-29C	0.0166885256421452	0.109843097045415	0.15193058181203	12	0.881766139051421	0.973422312281436	NA	0.75	0.75
CHOYP_LOC100879487.1.3|m.20887	23C-29C	0.207343125201426	0.394007692250093	0.526241312745277	1	0.691608900703634	0.909371829738684	NA	0.75	0
CHOYP_LOC100879487.2.3|m.32793	23C-29C	-0.106421138836772	0.562956709592121	-0.189039649094648	1	0.8810572127275	0.973422312281436	NA	0.75	0
CHOYP_LOC100879487.3.3|m.33048	23C-29C	0.343688214372217	0.389378417317324	0.882658614568584	8	0.403163085994145	0.808820148229544	NA	0.75	0.5
CHOYP_LOC100879890.1.1|m.4963	23C-29C	0.546604600862243	0.435506809580913	1.25510000954575	8	0.24486388170611	0.788087039158866	NA	0.75	0.5
CHOYP_LOC100880757.2.2|m.41249	23C-29C	0.449170359203364	0.328909340167255	1.36563576751866	4	0.243805070887679	0.788087039158866	NA	0.75	0.25
CHOYP_LOC100880948.1.1|m.25232	23C-29C	-0.567110124656462	0.498110077259581	-1.13852369294854	12	0.277121588230705	0.795692730462418	NA	0.7109375	0.7109375
CHOYP_LOC100881280.1.1|m.39133	23C-29C	-0.469150718611814	0.289591431400383	-1.62004350868785	1	0.352063110007969	0.798751792124778	NA	0.75	0
CHOYP_LOC100881316.1.1|m.51540	23C-29C	-0.894416721472268	0.493904016843566	-1.81091202130384	1	0.32119809458605	0.796649395771594	NA	0.75	0
CHOYP_LOC100882263.1.1|m.48839	23C-29C	-0.627266115249469	0.414014893586533	-1.51508103927272	1	0.371400405023448	0.798751792124778	NA	0.75	0
CHOYP_LOC100882444.1.1|m.58415	23C-29C	0.894936483733659	0.856751727528356	1.04456921997165	1	0.486124630364842	0.837719413268902	NA	0.75	0
CHOYP_LOC100883864.1.1|m.41791	23C-29C	-0.0259189893540785	0.434850370869038	-0.0596043859920829	12	0.953451854850429	0.992045704025177	NA	0.725	0.725
CHOYP_LOC100888223.1.1|m.11394	23C-29C	-0.606899576776289	0.137503332973361	-4.41370811639792	1	0.141842261453668	0.78208684577604	NA	0.75	0
CHOYP_LOC100888608.1.3|m.5445	23C-29C	1.10708829152124	1.00998438618583	1.09614396684103	4	0.334580372342692	0.796649395771594	NA	0.75	0.25
CHOYP_LOC100888786.1.1|m.28963	23C-29C	1.00556712232274	0.785816091798594	1.27964689552383	4	0.269850549530943	0.793903773221917	NA	0.5	0
CHOYP_LOC100889562.1.1|m.27158	23C-29C	-0.967198828049611	0.0914747601612858	-10.5733956158428	1	0.0600310222621303	0.746160845484124	NA	0.75	0
CHOYP_LOC100889564.1.1|m.17148	23C-29C	-0.916297647641237	0.603909805888154	-1.51727565723769	1	0.370976875602044	0.798751792124778	NA	0.75	0
CHOYP_LOC100889728.1.1|m.34932	23C-29C	-0.0829995338833531	0.0301104885628234	-2.75649907540292	1	0.221552318831426	0.78208684577604	NA	0.75	0
CHOYP_LOC100889837.1.2|m.2516	23C-29C	0.589680430654443	0.196466337610813	3.00143239714969	1	0.204741614633947	0.78208684577604	NA	0.75	0
CHOYP_LOC100890099.1.1|m.11505	23C-29C	-3.22952859428152	1.61859096614319	-1.99527160464567	1	0.295770413942378	0.796649395771594	NA	0.75	0
CHOYP_LOC100890106.1.1|m.40543	23C-29C	0.718368702237932	0.556647649607317	1.29052678610015	1	0.419681048257058	0.815709863009711	NA	0.75	0
CHOYP_LOC100890433.1.1|m.30609	23C-29C	0.484994185811921	0.365301999260902	1.32765270048668	4	0.254992823676215	0.788087039158866	NA	0.75	0.25
CHOYP_LOC100890512.1.1|m.36422	23C-29C	0.402716895481401	0.56427724659495	0.713686220579579	12	0.489070034237879	0.838204919783021	NA	0.693181818181818	0.693181818181818
CHOYP_LOC100890512.1.1|m.36423	23C-29C	-0.390427756010344	0.317602734981092	-1.2292959505956	4	0.286328392123501	0.796649395771594	NA	0.75	0.25
CHOYP_LOC100890653.1.1|m.13755	23C-29C	-0.708903046983441	0.608219822926287	-1.16553755774145	1	0.451430104452663	0.82047801475942	NA	0.75	0
CHOYP_LOC100891656.1.1|m.62466	23C-29C	-0.0327325621473561	0.335538429755057	-0.0975523494320781	4	0.926980431663691	0.985007946874135	NA	0.660714285714286	0.160714285714286
CHOYP_LOC100891888.1.1|m.20756	23C-29C	0.0907492774600946	0.321212407185596	0.282521083961928	4	0.791560393928033	0.946317648607435	NA	0.75	0.25
CHOYP_LOC100893879.2.3|m.20555	23C-29C	-0.194233446154623	0.562184494938422	-0.345497693201052	1	0.7882231878729	0.945165103744706	NA	0.75	0
CHOYP_LOC100897892.1.1|m.1462	23C-29C	0.643380346814709	0.266844903338579	2.41106477495046	1	0.25029389115066	0.788087039158866	NA	0.75	0
CHOYP_LOC100898860.1.1|m.7386	23C-29C	1.73864737030054	0.90590051645359	1.91924757599982	4	0.127381804169795	0.781129361328546	NA	0.75	0.25
CHOYP_LOC100899732.1.1|m.26595	23C-29C	-0.720867299007061	0.262261756804097	-2.74865580018794	1	0.222134500999631	0.78208684577604	NA	0.75	0
CHOYP_LOC100900429.1.1|m.13158	23C-29C	0.364429912912652	0.184133056258361	1.97916615472516	4	0.118915008264736	0.781129361328546	NA	0.75	0.25
CHOYP_LOC100900935.1.1|m.56691	23C-29C	-0.527209782602185	0.619034284226439	-0.851664917494836	1	0.550890316695228	0.875003710492194	NA	0.75	0
CHOYP_LOC100901947.1.1|m.7834	23C-29C	0.231857486980431	0.201207124839901	1.15233238964534	12	0.271624250798038	0.793903773221917	NA	0.75	0.75
CHOYP_LOC100901947.1.1|m.7835	23C-29C	-0.103986927267819	0.270131015436465	-0.384949973625952	1	0.766064341544444	0.9409222446768	NA	0.75	0
CHOYP_LOC100902628.1.1|m.1200	23C-29C	-1.71048368644215	0.549129193334943	-3.11490211630186	1	0.197761906553831	0.78208684577604	NA	0.75	0
CHOYP_LOC100902807.4.4|m.59166	23C-29C	-0.409812226223572	0.42305238249008	-0.968703269820687	1	0.510119574342843	0.854102190540529	NA	0.75	0
CHOYP_LOC100902912.1.1|m.9008	23C-29C	1.44729151557261	1.0569870088964	1.36926140377422	1	0.401571452072216	0.808233668264662	NA	0.75	0
CHOYP_LOC100902998.1.2|m.3804	23C-29C	-0.294052885220921	0.251505485674147	-1.16917086095649	1	0.450451131855	0.82047801475942	NA	0.75	0
CHOYP_LOC100903712.1.1|m.26745	23C-29C	0.956056418808537	0.7134205907221	1.34010208177598	1	0.408119273360091	0.810911589720322	NA	0.75	0
CHOYP_LOC100903812.1.1|m.65786	23C-29C	0.213868548261285	0.14007987866727	1.5267613756954	12	0.152738067642346	0.78208684577604	NA	0.75	0.75
CHOYP_LOC100904232.1.1|m.38777	23C-29C	-0.288605297874724	0.189899262222024	-1.5197810381027	1	0.370494416431006	0.798751792124778	NA	0.75	0
CHOYP_LOC100905387.1.1|m.30579	23C-29C	0.715951955995138	0.362152744376724	1.97693367539521	4	0.11921922956682	0.781129361328546	NA	0.75	0.25
CHOYP_LOC100906268.2.2|m.44952	23C-29C	-1.11913512191082	0.784187388123294	-1.42712716228339	1	0.38910279866838	0.802647809377541	NA	0.75	0
CHOYP_LOC100907253.3.3|m.27327	23C-29C	0.289182664287212	0.121861392376859	2.37304579117977	4	0.0765665411737726	0.769337705136085	NA	0.75	0.25
CHOYP_LOC100907708.1.1|m.16095	23C-29C	0.190995866853875	0.323468486271029	0.590462054142248	12	0.565835257267408	0.877435107850004	NA	0.729838709677419	0.729838709677419
CHOYP_LOC100908688.1.5|m.30293	23C-29C	-0.321637085322727	0.0964969388858419	-3.33313252250656	4	0.029020793601835	0.746160845484124	NA	0.75	0.25
CHOYP_LOC100917573.1.1|m.44457	23C-29C	-0.230056376863061	0.0471966818145768	-4.87441845523995	1	0.12881689977789	0.781129361328546	NA	0.75	0
CHOYP_LOC100923499.2.2|m.45829	23C-29C	-1.14986199171739	0.123175539519392	-9.33514881448003	1	0.0679369249460069	0.758344985240267	NA	0.75	0
CHOYP_LOC100930070.1.1|m.28104	23C-29C	0.0703328107802221	0.144919189384907	0.485324345787069	1	0.712350799390473	0.918602392525029	NA	0.75	0
CHOYP_LOC100931580.2.2|m.44310	23C-29C	-0.265648637158623	0.561958893558446	-0.472718983903748	4	0.661052765743345	0.901451791414952	NA	0.75	0.25
CHOYP_LOC101026589.1.1|m.47613	23C-29C	-0.192839260816307	0.134646034618428	-1.43219413303031	1	0.388043070604878	0.802647809377541	NA	0.75	0
CHOYP_LOC101061754.1.1|m.16240	23C-29C	0.924544389527481	0.237006284405051	3.9009277405801	1	0.159756845955159	0.78208684577604	NA	0.75	0
CHOYP_LOC101062797.1.1|m.27164	23C-29C	-0.0506691819512235	0.245674750945398	-0.206244971272953	4	0.846671925307604	0.964612716929179	NA	0.5	0
CHOYP_LOC101063838.1.1|m.50540	23C-29C	0.414438964280092	0.270605942616978	1.53152203633125	0	NA	NA	NA	0.8125	0
CHOYP_LOC101064328.2.3|m.57090	23C-29C	1.73148358906544	0.185180500242072	9.35024793000351	0	NA	NA	NA	0.8125	0
CHOYP_LOC101064693.1.2|m.30288	23C-29C	0.414388244469861	0.307232969539386	1.34877531239933	8	0.214343108451098	0.78208684577604	NA	0.75	0.5
CHOYP_LOC101064793.1.1|m.27191	23C-29C	-0.388848744258307	0.637732812151701	-0.609736141608171	4	0.574974085181008	0.87777996462142	NA	0.760416666666667	0.197916666666667
CHOYP_LOC101065695.1.1|m.13611	23C-29C	-0.0890074759044381	0.320360455707395	-0.277835401713044	4	0.794907985983743	0.947221480869812	NA	0.75	0.25
CHOYP_LOC101066074.1.1|m.19291	23C-29C	0.0105083527758012	0.149034351111632	0.0705096019637117	12	0.94494950189267	0.989301282237516	NA	0.75	0.75
CHOYP_LOC101067857.1.1|m.36995	23C-29C	0.0663982252538773	0.25841782565773	0.256941351026692	1	0.839889519814339	0.961644434602706	NA	0.75	0
CHOYP_LOC101068003.1.1|m.14900	23C-29C	0.78072556398709	0.0586728186380491	13.3064267596102	1	0.0477532649845869	0.746160845484124	NA	0.75	0
CHOYP_LOC101068378.3.3|m.29759	23C-29C	-0.0219438411674844	0.385653691716452	-0.0569003788601572	4	0.957353476363591	0.992661172764246	NA	0.75	0.25
CHOYP_LOC101069440.3.3|m.28439	23C-29C	-0.512775428679934	0.449891753009154	-1.13977512423861	1	0.458473502559624	0.821933519305925	NA	0.75	0
CHOYP_LOC101069759.1.1|m.40708	23C-29C	-0.213053331936116	0.00331655981144108	-64.2392551465979	1	0.00990933589337506	0.598152129127351	NA	0.75	0
CHOYP_LOC101070424.1.1|m.64148	23C-29C	0.687895692114541	0.814419349088715	0.844645566051756	1	0.553489333827222	0.875003710492194	NA	0.75	0
CHOYP_LOC101072178.1.1|m.65566	23C-29C	-0.438223104547703	0.216061281994871	-2.02823523262306	1	0.291612399834909	0.796649395771594	NA	0.75	0
CHOYP_LOC101072646.1.1|m.8800	23C-29C	-0.0622475780045804	0.112581223542173	-0.55291260874654	1	0.678458231869597	0.904875178099038	NA	0.75	0
CHOYP_LOC101072885.1.1|m.63779	23C-29C	0.0516599348489493	0.234811806759153	0.220005695462907	4	0.836638737528066	0.9596633882653	NA	0.75	0.25
CHOYP_LOC101075314.1.3|m.55484	23C-29C	-0.893365796756072	1.10704629905063	-0.806981422115949	1	0.567745721263527	0.877435107850004	NA	0.75	0
CHOYP_LOC101075808.1.1|m.17712	23C-29C	-0.540434294762757	0.295482605124695	-1.82898852720853	8	0.104799387155952	0.779210870341361	NA	0.75	0.5
CHOYP_LOC101076790.1.1|m.45316	23C-29C	0.166272773248451	0.429680036606154	0.386968811866997	1	0.764945741285175	0.9409222446768	NA	0.75	0
CHOYP_LOC101078542.1.1|m.44610	23C-29C	-0.0453380362503945	0.108842514705581	-0.416547121986603	8	0.687961255084678	0.908418506591754	NA	0.75	0.5
CHOYP_LOC101078914.1.1|m.34199	23C-29C	0.0471304633701131	0.329804069705668	0.142904432356382	1	0.909636026271978	0.979691793658447	NA	0.75	0
CHOYP_LOC101079404.1.1|m.27501	23C-29C	-0.728353021900972	0.219301279968046	-3.32124382496581	1	0.186184763729444	0.78208684577604	NA	0.75	0
CHOYP_LOC101155629.1.1|m.30633	23C-29C	0.611194500614176	0.295482265104213	2.06846424572593	1	0.286682960672068	0.796649395771594	NA	0.75	0
CHOYP_LOC101156833.1.1|m.38739	23C-29C	1.07622613756333	0.467708430256193	2.30106208898954	8	0.0503872247395303	0.746160845484124	NA	0.684210526315789	0.434210526315789
CHOYP_LOC101156984.2.2|m.22956	23C-29C	1.48756654065466	0.866674595375498	1.71640722895559	1	0.335840053522282	0.796649395771594	NA	0.75	0
CHOYP_LOC101158638.2.2|m.27400	23C-29C	-0.482434357521186	0.650128252369938	-0.742060286970377	1	0.593581748236146	0.884636741297271	NA	0.75	0
CHOYP_LOC101160053.1.1|m.18848	23C-29C	0.0589976097356129	0.675540464231967	0.0873339390597248	1	0.944542198188197	0.989301282237516	NA	0.75	0
CHOYP_LOC101160066.1.1|m.65775	23C-29C	-3.03050501411936	1.63407596302682	-1.85456801439385	1	0.314821681332961	0.796649395771594	NA	0.75	0
CHOYP_LOC101160163.2.2|m.44944	23C-29C	-0.639300440051116	0.979426687261621	-0.652729242898758	1	0.631848227032276	0.899925258448609	NA	0.75	0
CHOYP_LOC101161976.1.1|m.43986	23C-29C	0.191780826724024	0.334169096376388	0.57390353806988	12	0.576632025421877	0.87777996462142	NA	0.7	0.7
CHOYP_LOC101162206.1.1|m.53261	23C-29C	-0.465003767685882	0.361743971185987	-1.28544994450455	4	0.268010957368294	0.793903773221917	NA	0.75	0.25
CHOYP_LOC101162818.1.1|m.9695	23C-29C	-0.13658930336922	0.463244015174892	-0.294853897502923	1	0.81746268852727	0.952072492455263	NA	0.75	0
CHOYP_LOC101163682.1.1|m.10220	23C-29C	1.33339629862984	1.86663115941018	0.714333033555042	4	0.514492668786544	0.85605010749969	NA	0.7625	0.2
CHOYP_LOC101164444.1.1|m.42364	23C-29C	-0.962490118548246	0.0301929076911951	-31.8780201096342	1	0.0199639460486389	0.65710598030825	NA	0.75	0
CHOYP_LOC101164482.1.1|m.44586	23C-29C	0.0734829735829017	0.343265821525216	0.214070172370783	12	0.834086649385069	0.959513465448639	NA	0.75	0.75
CHOYP_LOC101165304.1.1|m.54576	23C-29C	-1.24324019134879	0.473262609649025	-2.62695629445729	1	0.231558468231138	0.787382409224156	NA	0.75	0
CHOYP_LOC101165968.6.7|m.55758	23C-29C	0.339685894747937	0.456758070937239	0.743688872428511	1	0.59291365446385	0.884636741297271	NA	0.75	0
CHOYP_LOC101166335.1.1|m.5463	23C-29C	0.404022692260064	0.416806135535799	0.96933000216203	12	0.351512823040228	0.798751792124778	NA	0.75	0.75
CHOYP_LOC101167642.1.1|m.31028	23C-29C	-0.0652091481240475	0.102330818163537	-0.637238608019685	1	0.638812661454361	0.900579428080979	NA	0.75	0
CHOYP_LOC101168891.1.1|m.30839	23C-29C	-0.164385946624066	0.21457948232342	-0.766084179363891	4	0.486335207564441	0.837719413268902	NA	0.5	0
CHOYP_LOC101169976.1.1|m.55723	23C-29C	1.15591549209215	0.640009474237	1.80609121993107	1	0.321916720589682	0.796649395771594	NA	0.75	0
CHOYP_LOC101171340.1.1|m.29474	23C-29C	-0.23458318481363	0.39951991178654	-0.587162686747302	1	0.662001488140158	0.901451791414952	NA	0.75	0
CHOYP_LOC101171379.1.1|m.27459	23C-29C	-0.230911359186337	0.332885626688527	-0.693665753860843	4	0.526067636322229	0.861040964483745	NA	0.5	0
CHOYP_LOC101173335.2.4|m.33982	23C-29C	-0.168174656676438	0.387030096656041	-0.434526043657781	1	0.739042205775619	0.933503217962101	NA	0.75	0
CHOYP_LOC101173335.4.4|m.49815	23C-29C	0.227214589681751	0.0313140651421761	7.25599147380329	1	0.0871878824321959	0.769337705136085	NA	0.75	0
CHOYP_LOC101173404.1.1|m.27554	23C-29C	-0.578801231351772	0.368862399044505	-1.5691521631131	1	0.361209169007201	0.798751792124778	NA	0.75	0
CHOYP_LOC101174856.1.1|m.47585	23C-29C	-3.18982228328846	0.791241832546526	-4.03141258725207	1	0.154790547335911	0.78208684577604	NA	0.75	0
CHOYP_LOC101175582.1.1|m.59321	23C-29C	-0.308622182804243	0.0964313145121607	-3.20043529807243	8	0.0126041017265637	0.612606754768067	NA	0.75	0.5
CHOYP_LOC101234062.1.1|m.27366	23C-29C	0.442656827572527	0.271708136589981	1.62916294347311	12	0.129229935607441	0.781129361328546	NA	0.75	0.75
CHOYP_LOC101242114.1.1|m.13149	23C-29C	0.868105788354893	0.313659052255567	2.76767331314757	0	NA	NA	NA	0.8125	0
CHOYP_LOC101416772.1.1|m.30815	23C-29C	1.88582378570773	1.22071556573955	1.54485110097308	4	0.197269539794301	0.78208684577604	NA	0.75	0.25
CHOYP_LOC101422627.1.1|m.40502	23C-29C	0.369153474916274	0.414093358850888	0.89147402880519	1	0.536486947073956	0.868092488101083	NA	0.75	0
CHOYP_LOC101439509.1.1|m.65851	23C-29C	-1.64282855203514	0.806089530925622	-2.0380224392056	1	0.290398683314261	0.796649395771594	NA	0.75	0
CHOYP_LOC373223.1.1|m.48226	23C-29C	0.359724211917879	0.385146064201994	0.933994256602911	4	0.403181754291098	0.808820148229544	NA	0.75	0.25
CHOYP_LOC408643.1.1|m.50154	23C-29C	1.58045076528258	0.433251249146614	3.64788507452809	1	0.170333057695689	0.78208684577604	NA	0.75	0
CHOYP_LOC409619.2.4|m.24769	23C-29C	-0.462903016792637	0.0214736634057768	-21.5567790202071	1	0.0295110741000917	0.746160845484124	NA	0.75	0
CHOYP_LOC410403.1.1|m.31535	23C-29C	-2.262251070603	0.808208969435446	-2.7990917648232	1	0.218441248981729	0.78208684577604	NA	0.75	0
CHOYP_LOC411194.1.1|m.8501	23C-29C	-0.602611054235147	0.180410717592839	-3.34021760057045	1	0.185185971491494	0.78208684577604	NA	0.75	0
CHOYP_LOC413005.1.1|m.63172	23C-29C	0.19084944769801	0.478554071410355	0.398804354825681	4	0.710410475612701	0.918294000803966	NA	0.75	0.25
CHOYP_LOC551931.1.1|m.9934	23C-29C	-1.27925179112422	0.180962238865384	-7.06916425849395	1	0.0894622897862423	0.773164859795017	NA	0.75	0
CHOYP_LOC559490.1.1|m.44696	23C-29C	1.47927566398263	0.253867684859354	5.8269553480277	1	0.108200247425131	0.781129361328546	NA	0.75	0
CHOYP_LOC560397.1.1|m.9059	23C-29C	0.131800725391271	0.479659664425095	0.274779672268759	4	0.797093977135641	0.948120544908862	NA	0.75	0.25
CHOYP_LOC574569.1.1|m.61069	23C-29C	-0.0409238221131432	0.291581004264232	-0.140351468424389	1	0.91122933347705	0.979843813169147	NA	0.75	0
CHOYP_LOC574740.1.1|m.29924	23C-29C	0.925827861863269	0.906114031699199	1.02175645611304	4	0.364661682347346	0.798751792124778	NA	0.5	0
CHOYP_LOC574855.1.9|m.547	23C-29C	1.30179145215144	0.413521406096843	3.1480630336379	0	NA	NA	NA	0.8125	0
CHOYP_LOC575203.2.6|m.6856	23C-29C	-1.69676982225451	0.161821221403768	-10.4854592465398	1	0.060531456398234	0.746160845484124	NA	0.75	0
CHOYP_LOC575203.6.6|m.30705	23C-29C	0.190693382999555	0.429097262709871	0.444405964734598	1	0.733770579007894	0.932413744228958	NA	0.75	0
CHOYP_LOC575264.1.1|m.10111	23C-29C	1.04242074539954	0.486565357588112	2.14240641908168	1	0.278016805982614	0.795723604821925	NA	0.75	0
CHOYP_LOC575405.1.1|m.18640	23C-29C	0.316375927934828	0.287087319052365	1.10201986273424	8	0.302499830397708	0.796649395771594	NA	0.75	0.5
CHOYP_LOC575893.1.1|m.62614	23C-29C	0.440588969719092	0.411820625113221	1.06985649297667	8	0.31589790053775	0.796649395771594	NA	0.75	0.5
CHOYP_LOC576041.1.1|m.28220	23C-29C	-0.689805157854316	0.375456207388663	-1.83724531457872	1	0.317323876655589	0.796649395771594	NA	0.75	0
CHOYP_LOC576511.1.1|m.53180	23C-29C	0.0582185366373089	0.255655937482406	0.227722216079239	12	0.823696029242644	0.95496373837023	NA	0.737980769230769	0.737980769230769
CHOYP_LOC576660.1.1|m.33760	23C-29C	0.271488706524622	0.174566458428964	1.55521690116144	12	0.145861287960058	0.78208684577604	NA	0.703703703703704	0.703703703703704
CHOYP_LOC576797.1.1|m.8986	23C-29C	0.481145015901763	0.279343852594179	1.7224113272353	1	0.334873931767141	0.796649395771594	NA	0.75	0
CHOYP_LOC577148.1.1|m.56345	23C-29C	1.07710883876152	0.850762462969289	1.26605120188572	3	0.294872681265136	0.796649395771594	NA	0.8125	0.1875
CHOYP_LOC577313.4.5|m.51976	23C-29C	0.839429931016589	0.511998146116102	1.63951752049164	1	0.348672212989334	0.798751792124778	NA	0.75	0
CHOYP_LOC577371.1.2|m.46335	23C-29C	-0.16335786168078	0.540117403689808	-0.302448801991571	4	0.777384982883837	0.943786779948602	NA	0.75	0.25
CHOYP_LOC577383.1.1|m.8364	23C-29C	2.3043380841387	1.3550004860994	1.70061790219141	1	0.338404958888243	0.796649395771594	NA	0.75	0
CHOYP_LOC577550.1.1|m.36506	23C-29C	0.196841130961531	0.180506318319567	1.09049440924857	4	0.336784261023096	0.796649395771594	NA	0.75	0.25
CHOYP_LOC577905.1.2|m.2598	23C-29C	-0.401626377791434	0.0218518235712519	-18.3795359907542	1	0.0346033054308403	0.746160845484124	NA	0.75	0
CHOYP_LOC578284.1.1|m.30567	23C-29C	-0.402116174094111	0.568864472005808	-0.706875176571064	4	0.518647928173033	0.856371797816998	NA	0.75	0.25
CHOYP_LOC578349.1.1|m.51923	23C-29C	0.578780489406771	0.494879438051949	1.16953836612224	4	0.307122330435156	0.796649395771594	NA	0.75	0.25
CHOYP_LOC578478.1.1|m.38980	23C-29C	-0.197722694019432	0.0533960885375719	-3.70294340718057	1	0.167917061861218	0.78208684577604	NA	0.75	0
CHOYP_LOC578480.1.1|m.16062	23C-29C	0.0161262254444381	0.0771808094354663	0.20894086965908	1	0.868870598040424	0.967442963742204	NA	0.75	0
CHOYP_LOC578599.6.8|m.43108	23C-29C	0.238650521172133	0.499152559825245	0.478111383933772	4	0.657527724618546	0.901451791414952	NA	0.75	0.25
CHOYP_LOC578627.1.1|m.61950	23C-29C	-0.0189920901731853	0.612532837709896	-0.0310058318574264	4	0.976750282403199	0.997801819441582	NA	0.75	0.25
CHOYP_LOC578672.2.2|m.44884	23C-29C	-0.871417189347056	0.304980117821812	-2.85729179846468	1	0.214323499630943	0.78208684577604	NA	0.75	0
CHOYP_LOC578680.1.1|m.49370	23C-29C	0.100485596520577	0.141824775222125	0.708519342711434	4	0.517729756054906	0.856371797816998	NA	0.75	0.25
CHOYP_LOC578881.1.1|m.9743	23C-29C	0.0294558822091702	0.259690210423308	0.113427002739748	4	0.915156998655222	0.980804581374964	NA	0.75	0.25
CHOYP_LOC579012.1.1|m.10830	23C-29C	1.46044766701647	0.0735059082565691	19.8684391725198	0	NA	NA	NA	0.8125	0
CHOYP_LOC579332.1.1|m.41750	23C-29C	-0.0735662607032267	0.122850976292878	-0.598825202071198	0	NA	NA	NA	0.8125	0
CHOYP_LOC579656.3.5|m.41908	23C-29C	-1.12563045355882	1.21033498586139	-0.930015629315805	1	0.523074384284528	0.857744486218707	NA	0.75	0
CHOYP_LOC579681.1.1|m.25827	23C-29C	0.276669290600999	0.437323292496731	0.632642476053496	7	0.547068594297054	0.875003710492194	NA	0.777777777777778	0.402777777777778
CHOYP_LOC579737.1.1|m.14356	23C-29C	0.0530121287149434	0.37649945649863	0.140802669963845	4	0.894831906524771	0.976213142971042	NA	0.75	0.25
CHOYP_LOC579833.1.1|m.23271	23C-29C	-0.699443336248787	0.0618245204536632	-11.3133645213312	1	0.0561256145716356	0.746160845484124	NA	0.75	0
CHOYP_LOC579934.1.1|m.59523	23C-29C	0.300910307942136	0.427660092832262	0.703620265218806	4	0.520469107712733	0.856768823970642	NA	0.75	0.25
CHOYP_LOC579946.7.24|m.39737	23C-29C	0.0918440507935436	0.0333139043671769	2.75692845189393	1	0.221520532042173	0.78208684577604	NA	0.75	0
CHOYP_LOC580832.1.1|m.66146	23C-29C	1.3522834554645	0.0356604633473785	37.9210848241518	0	NA	NA	NA	0.8125	0
CHOYP_LOC580840.1.1|m.45392	23C-29C	0.0237216557065754	0.125834527609235	0.188514680010882	4	0.859651097330756	0.965684787811052	NA	0.75	0.25
CHOYP_LOC581084.1.1|m.6938	23C-29C	-0.69146282601416	0.283172660310915	-2.44184175567993	1	0.247449132007271	0.788087039158866	NA	0.75	0
CHOYP_LOC581113.2.2|m.57598	23C-29C	-0.311300584309777	0.543497016624389	-0.572773308385824	1	0.668856335523349	0.902983281227131	NA	0.75	0
CHOYP_LOC581387.1.1|m.56997	23C-29C	0.166343854267174	0.292490021185824	0.568716339766998	12	0.58003672465225	0.87802607957783	NA	0.75	0.75
CHOYP_LOC582154.1.1|m.58922	23C-29C	-0.0732995513734013	0.554525856299732	-0.132184190404607	4	0.901221086195967	0.977818773428842	NA	0.75297619047619	0.19047619047619
CHOYP_LOC582178.1.1|m.42729	23C-29C	-0.134983878162352	0.213886277068947	-0.631101162786797	12	0.539809236228886	0.870337591745378	NA	0.75	0.75
CHOYP_LOC582626.1.1|m.5567	23C-29C	-0.0693270037237106	0.216468455394282	-0.320263770522298	1	0.80268467001481	0.948946966434504	NA	0.75	0
CHOYP_LOC582782.4.4|m.62807	23C-29C	-0.358584693001127	0.0691224599069455	-5.1876726245545	1	0.121230822452977	0.781129361328546	NA	0.75	0
CHOYP_LOC582784.1.1|m.53921	23C-29C	-1.5003234936676	0.559313769384086	-2.68243618482655	1	0.22716917978061	0.78208684577604	NA	0.75	0
CHOYP_LOC582874.1.1|m.5135	23C-29C	-0.131640517127575	0.123046900820226	-1.06984016866792	12	0.305738849765057	0.796649395771594	NA	0.734939759036145	0.734939759036145
CHOYP_LOC583138.1.1|m.8990	23C-29C	1.64914625258824	0.0409117849123952	40.3098094135853	1	0.0157899338045482	0.641628456299625	NA	0.75	0
CHOYP_LOC583472.1.1|m.25642	23C-29C	-0.266511705133865	0.548500948265478	-0.485891056299272	4	0.652461036373328	0.901451791414952	NA	0.75	0.25
CHOYP_LOC583890.1.1|m.14405	23C-29C	0.592793239715115	0.47555819853655	1.24652091277016	7	0.252666894140616	0.788087039158866	NA	0.763157894736842	0.450657894736842
CHOYP_LOC584003.1.1|m.10580	23C-29C	-0.68072834188672	0.550617836289171	-1.23629911169317	1	0.432980101258071	0.819021970110877	NA	0.75	0
CHOYP_LOC584270.1.1|m.49225	23C-29C	0.204218183377698	0.0154535001251055	13.2150115976592	1	0.0480823488225428	0.746160845484124	NA	0.75	0
CHOYP_LOC584281.1.1|m.34958	23C-29C	0.0430269754998633	0.279512655351394	0.153935697279149	12	0.880218943087052	0.973422312281436	NA	0.75	0.75
CHOYP_LOC584364.2.2|m.57790	23C-29C	-0.291203577733588	0.302217891680155	-0.963555056633696	1	0.511814747803133	0.854290664391252	NA	0.75	0
CHOYP_LOC584368.1.2|m.10628	23C-29C	0.707711537460629	0.321931266848315	2.19833116673965	4	0.0928252319323737	0.773164859795017	NA	0.75	0.25
CHOYP_LOC584567.1.1|m.29825	23C-29C	1.76394947613622	0.444113212124071	3.97184643010222	4	0.0165131846600679	0.645928773877149	NA	0.75	0.25
CHOYP_LOC584665.1.1|m.28760	23C-29C	0.147588938370546	0.0746138109810241	1.97803779796319	1	0.297988314251934	0.796649395771594	NA	0.75	0
CHOYP_LOC585591.1.1|m.62390	23C-29C	0.409377621384444	0.00483941791833691	84.5923266583946	1	0.0075253884727966	0.598152129127351	NA	0.75	0
CHOYP_LOC586005.1.1|m.63556	23C-29C	0.217729010341557	0.203104791937083	1.07200331545601	8	0.31498929906212	0.796649395771594	NA	0.75	0.5
CHOYP_LOC586039.1.1|m.27100	23C-29C	0.18699773201242	0.309506412505406	0.604180477227281	8	0.562461447062468	0.877388942704786	NA	0.75	0.5
CHOYP_LOC586494.1.1|m.50214	23C-29C	-0.492161159313031	0.741021471196787	-0.664165855434886	4	0.542912370697108	0.872587193830911	NA	0.75	0.25
CHOYP_LOC586661.1.1|m.56660	23C-29C	-0.0547833495496057	0.34923673314222	-0.156865943214788	4	0.88294979551645	0.973422312281436	NA	0.75	0.25
CHOYP_LOC586678.1.1|m.35070	23C-29C	0.181784726143064	0.261974219544521	0.693903111760853	12	0.500955405295111	0.846636592918913	NA	0.724489795918367	0.724489795918367
CHOYP_LOC586835.1.1|m.9969	23C-29C	0.0897851656986359	0.669264993103123	0.134154881286016	4	0.899759324156389	0.977818773428842	NA	0.5	0
CHOYP_LOC586889.1.1|m.57220	23C-29C	-0.494169265121677	0.224637983868416	-2.19984731260382	1	0.271616143006551	0.793903773221917	NA	0.75	0
CHOYP_LOC587133.1.1|m.61281	23C-29C	0.0661163329669279	0.253172574816162	0.261151244422653	1	0.837377959435225	0.960103276344806	NA	0.75	0
CHOYP_LOC587610.3.3|m.27175	23C-29C	1.14523364746479	0.465877870237291	2.45822718920191	4	0.0698244059898869	0.758344985240267	NA	0.583333333333333	0.0833333333333333
CHOYP_LOC587700.1.1|m.42534	23C-29C	0.0627461136672547	0.163976698479209	0.382652622288346	8	0.711943517868995	0.918520869243652	NA	0.75	0.5
CHOYP_LOC587705.1.2|m.11702	23C-29C	0.352005663895316	0.635601083619093	0.553815392967876	4	0.609204712477216	0.889262708749845	NA	0.75	0.25
CHOYP_LOC587705.2.2|m.11817	23C-29C	0.757342589782089	0.451540365036425	1.67724227649281	4	0.168800212686086	0.78208684577604	NA	0.770833333333333	0.208333333333333
CHOYP_LOC587840.1.1|m.10143	23C-29C	-0.676665530217555	0.565234338209099	-1.19714158266024	1	0.443030961727986	0.82012384479001	NA	0.75	0
CHOYP_LOC587972.1.2|m.3283	23C-29C	-0.516654199350214	0.494001689610216	-1.04585512603787	4	0.35466269257318	0.798751792124778	NA	0.5	0
CHOYP_LOC588440.1.1|m.4951	23C-29C	1.07361224845008	0.66854155514561	1.60590204182033	4	0.183568610119105	0.78208684577604	NA	0.75	0.25
CHOYP_LOC588883.2.3|m.14590	23C-29C	-0.29218970182767	0.144869539234851	-2.01691607063094	1	0.29302789807334	0.796649395771594	NA	0.75	0
CHOYP_LOC588883.3.3|m.38321	23C-29C	0.000481235619638198	0.354064811377285	0.00135917381274414	1	0.999134723609546	0.99950504782141	NA	0.75	0
CHOYP_LOC589012.1.1|m.26892	23C-29C	0.374645430515854	0.166585283929003	2.24897074747326	1	0.266358000034715	0.793903773221917	NA	0.75	0
CHOYP_LOC589108.1.2|m.9688	23C-29C	0.129467351113973	0.159438356483651	0.812021360288225	12	0.432592815176576	0.819021970110877	NA	0.75	0.75
CHOYP_LOC589177.1.1|m.52878	23C-29C	0.239181395783525	0.466071456067083	0.513186106271866	4	0.634864333635481	0.900579428080979	NA	0.75	0.25
CHOYP_LOC589201.1.1|m.59863	23C-29C	-1.81562709684695	0.600816893908589	-3.0219308332618	1	0.203445732333062	0.78208684577604	NA	0.75	0
CHOYP_LOC589479.2.2|m.57247	23C-29C	-0.520675529295215	0.668339659477727	-0.77905825565117	1	0.578659245107924	0.87802607957783	NA	0.75	0
CHOYP_LOC589720.1.1|m.63687	23C-29C	-0.0667615644986554	0.226114334354273	-0.295255781502354	4	0.78248998313956	0.943786779948602	NA	0.75	0.25
CHOYP_LOC590657.1.1|m.634	23C-29C	-0.78244308371977	0.435203954070342	-1.79787678030449	1	0.323148015327578	0.796649395771594	NA	0.75	0
CHOYP_LOC590971.1.1|m.30661	23C-29C	0.232899079922099	0.32592742952076	0.714573425945007	12	0.488541057489673	0.838204919783021	NA	0.75	0.75
CHOYP_LOC590973.1.1|m.62404	23C-29C	-0.00610374379702705	0.796534205068216	-0.00766287719747619	4	0.994252912407333	0.999065007664703	NA	0.75	0.25
CHOYP_LOC591073.1.1|m.50375	23C-29C	0.0714552448863906	0.183975238745251	0.388395989447983	1	0.764155885366013	0.9409222446768	NA	0.75	0
CHOYP_LOC591570.1.1|m.4767	23C-29C	0.272559731350746	0.258537444920319	1.05423696530593	12	0.312539039210687	0.796649395771594	NA	0.75	0.75
CHOYP_LOC591690.1.1|m.30550	23C-29C	-0.0965365695675757	0.0774758256700642	-1.24602182335795	8	0.24800764663327	0.788087039158866	NA	0.75	0.5
CHOYP_LOC591898.2.2|m.29158	23C-29C	1.14521005014228	0.937353582510962	1.22174819780869	1	0.436670001367594	0.819699765100546	NA	0.75	0
CHOYP_LOC592006.1.1|m.18498	23C-29C	-0.743607122334314	0.257564901394664	-2.88706698120678	1	0.212274087863397	0.78208684577604	NA	0.75	0
CHOYP_LOC592142.5.9|m.53066	23C-29C	-0.178536241039126	0.406367020124653	-0.439347270318246	1	0.736464952212245	0.933473423873268	NA	0.75	0
CHOYP_LOC592142.7.9|m.55467	23C-29C	-0.463174710975475	0.3769047345745	-1.2288906678192	8	0.254032053665401	0.788087039158866	NA	0.75	0.5
CHOYP_LOC592357.1.1|m.27228	23C-29C	0.532184468505065	0.576303741422886	0.923444410045142	8	0.382783011820765	0.802258918615543	NA	0.75	0.5
CHOYP_LOC592585.1.1|m.51309	23C-29C	0.483608986438341	0.0935784990323706	5.16794981153792	8	0.000855282492521647	0.439457383884103	NA	0.75	0.5
CHOYP_LOC592624.1.1|m.45639	23C-29C	0.343224341561182	0.536332690073938	0.639946712019113	4	0.557022772473954	0.875669281861403	NA	0.694444444444444	0.194444444444444
CHOYP_LOC592864.1.1|m.40116	23C-29C	-0.562365173330321	0.0792551181440698	-7.09563226324456	1	0.0891329310864331	0.773164859795017	NA	0.75	0
CHOYP_LOC593741.1.1|m.11514	23C-29C	1.30667904446853	0.518205590775367	2.52154563310173	1	0.24035992706155	0.788087039158866	NA	0.75	0
CHOYP_LOC594038.1.1|m.8864	23C-29C	-0.704692414220105	0.495510210024395	-1.42215518462356	4	0.228048294785381	0.78208684577604	NA	0.75	0.25
CHOYP_LOC594130.1.1|m.48747	23C-29C	0.108923175039116	0.38817284337566	0.280604830806529	12	0.783792647617569	0.943978739812503	NA	0.720238095238095	0.720238095238095
CHOYP_LOC594315.1.1|m.28047	23C-29C	-0.108374366433182	0.355261389410365	-0.305055290734108	12	0.765550369659393	0.9409222446768	NA	0.75	0.75
CHOYP_LOC594407.1.1|m.38463	23C-29C	0.588655782888814	0.68988277766654	0.853269282761173	1	0.550298800714099	0.875003710492194	NA	0.75	0
CHOYP_LOC594665.1.1|m.8448	23C-29C	0.448289276674381	0.292460646759952	1.53281913871418	7	0.169185382038498	0.78208684577604	NA	0.760416666666667	0.447916666666667
CHOYP_LOC594665.1.1|m.8449	23C-29C	-0.237842206552465	0.494264233884399	-0.481204566802809	12	0.639026393392184	0.900579428080979	NA	0.75	0.75
CHOYP_LOC654994.1.1|m.39461	23C-29C	-0.438899622095008	0.266705817454225	-1.6456319786513	1	0.347619607061932	0.798751792124778	NA	0.75	0
CHOYP_LOC655520.1.2|m.497	23C-29C	-0.217177319633379	0.252329328640136	-0.860689959442291	1	0.547575023128537	0.875003710492194	NA	0.75	0
CHOYP_LOC655520.2.2|m.14178	23C-29C	-0.149845231676988	0.115242392882571	-1.30026137022056	1	0.41736695183152	0.815709863009711	NA	0.75	0
CHOYP_LOC656201.1.1|m.8657	23C-29C	0.308382836335337	0.611137250000778	0.504604876130434	4	0.640366038160278	0.900579428080979	NA	0.75	0.25
CHOYP_LOC656867.1.1|m.28658	23C-29C	0.0498304758275765	0.233188361901471	0.2136919502382	12	0.834374991999984	0.959513465448639	NA	0.727272727272727	0.727272727272727
CHOYP_LOC656899.1.1|m.15417	23C-29C	-0.393292262321547	0.589027609488033	-0.667697500060118	8	0.523117597442765	0.857744486218707	NA	0.697916666666667	0.447916666666667
CHOYP_LOC657466.1.1|m.38710	23C-29C	0.59924050577163	0.370334048771581	1.61810805071622	4	0.180949428929714	0.78208684577604	NA	0.78125	0.21875
CHOYP_LOC657674.1.1|m.21821	23C-29C	0.480941347460274	0.423290154070322	1.13619781333344	8	0.28876199495201	0.796649395771594	NA	0.636363636363636	0.386363636363636
CHOYP_LOC658003.1.1|m.29101	23C-29C	1.08648492046268	0.888594908261686	1.22269991687001	1	0.436427048641146	0.819699765100546	NA	0.75	0
CHOYP_LOC658201.1.1|m.42880	23C-29C	-0.33232964728478	0.369817958890617	-0.898630364738656	1	0.533957478008721	0.866536471941401	NA	0.75	0
CHOYP_LOC658280.1.1|m.18469	23C-29C	0.250409751118402	0.538663863115295	0.46487200695103	8	0.654413839837235	0.901451791414952	NA	0.75	0.5
CHOYP_LOC658593.1.1|m.25202	23C-29C	0.906467997169188	0.143093379911609	6.33480037811061	1	0.0996731387140695	0.775683005353386	NA	0.75	0
CHOYP_LOC658895.1.1|m.20262	23C-29C	0.194462667970349	0.330747953586862	0.587948212109734	12	0.5674673019732	0.877435107850004	NA	0.75	0.75
[truncated: 809 more rows]
