# Supplementary material for: Proteomic response of early juvenile Pacific oysters (Crassostrea gigas) to temperature
Source: PeerJ. 2022 Oct 14;10:e14158. doi: 10.7717/peerj.14158 (PMC9575672; doi:10.7717/peerj.14158)
Supplement: Supplemental Information 8 — Table of the 108 enriched biological process GO terms, when comparing the list of 2,808 detected proteins (Table of the 2,808 differentially abundant proteins) to the full Crassostrea gigas proteome. [file peerj-10-14158-s008.csv]

term_ID	description	frequency	plot_X	plot_Y	plot_size	value	uniqueness	dispensability	representative	eliminated
GO:0006888	ER to Golgi vesicle-mediated transport	0.13%	-3.402	-5.487	4.204	2.2073	0.937	0	6888	0
GO:0046907	intracellular transport	1.56%	null	null	5.302	1.3533	0.939	0.741	6888	1
GO:0034613	cellular protein localization	1.55%	null	null	5.297	1.2923	0.931	0.916	6888	1
GO:0048193	Golgi vesicle transport	0.30%	null	null	4.581	1.8048	0.952	0.716	6888	1
GO:0009081	branched-chain amino acid metabolic process	0.46%	-4.784	5.628	4.774	4.8912	0.51	0	9081	0
GO:0009056	catabolic process	4.82%	5.037	1.311	5.791	1.4721	0.949	0.017	9056	0
GO:0006457	protein folding	0.90%	4.376	-0.017	5.064	2.5948	0.925	0.032	6457	0
GO:0043623	cellular protein complex assembly	0.67%	0.348	-4.445	4.936	1.6258	0.858	0.034	43623	0
GO:0071822	protein complex subunit organization	1.29%	null	null	5.218	1.3485	0.859	0.781	43623	1
GO:0034622	cellular macromolecular complex assembly	1.21%	null	null	5.191	1.4044	0.853	0.879	43623	1
GO:0006461	protein complex assembly	0.96%	null	null	5.091	1.3949	0.854	0.953	43623	1
GO:0065003	macromolecular complex assembly	1.50%	null	null	5.283	1.3332	0.854	0.854	43623	1
GO:0043094	cellular metabolic compound salvage	0.31%	1.734	-1.107	4.605	3.154	0.859	0.053	43094	0
GO:0006091	generation of precursor metabolites and energy	1.94%	3.765	-1.736	5.396	2.0989	0.87	0.064	6091	0
GO:0006790	sulfur compound metabolic process	1.82%	5.381	3.261	5.369	1.7589	0.87	0.075	6790	0
GO:0051186	cofactor metabolic process	3.99%	2.289	-3.214	5.709	1.9546	0.86	0.083	51186	0
GO:0008380	RNA splicing	0.41%	2.529	6.47	4.725	1.556	0.781	0.107	8380	0
GO:1901564	organonitrogen compound metabolic process	17.89%	1.16	7.22	6.361	1.4741	0.773	0.164	1901564	0
GO:0045454	cell redox homeostasis	0.86%	-3.913	-0.645	5.043	2.8549	0.717	0.185	45454	0
GO:0055114	oxidation-reduction process	15.06%	-7.879	2.104	6.286	1.8674	0.651	0.216	55114	0
GO:0006749	glutathione metabolic process	0.15%	-0.227	8.634	4.288	2.7499	0.764	0.238	6749	0
GO:0044710	single-organism metabolic process	31.68%	-7.02	-2.131	6.609	1.3504	0.773	0.268	44710	0
GO:0045184	establishment of protein localization	2.41%	-2.763	-5.411	5.49	1.2549	0.948	0.273	45184	0
GO:0006144	purine nucleobase metabolic process	0.20%	-4.142	6.097	4.416	3.8431	0.473	0.277	6144	0
GO:0072524	pyridine-containing compound metabolic process	1.35%	-0.933	7.94	5.239	2.3985	0.702	0.292	72524	0
GO:0033539	fatty acid beta-oxidation using acyl-CoA dehydrogenase	0.01%	-3.979	2.105	3.073	4.7825	0.531	0.302	33539	0
GO:0044242	cellular lipid catabolic process	0.18%	null	null	4.363	2.066	0.584	0.704	33539	1
GO:0006635	fatty acid beta-oxidation	0.08%	null	null	4.011	3.35	0.464	0.859	33539	1
GO:0009062	fatty acid catabolic process	0.11%	null	null	4.153	2.9275	0.466	0.905	33539	1
GO:0019395	fatty acid oxidation	0.09%	null	null	4.041	2.8071	0.538	0.993	33539	1
GO:0006575	cellular modified amino acid metabolic process	0.79%	-1.118	8.912	5.003	2.1195	0.738	0.309	6575	0
GO:0072521	purine-containing compound metabolic process	2.67%	-1.433	8.118	5.535	1.6287	0.681	0.357	72521	0
GO:0055086	nucleobase-containing small molecule metabolic process	4.92%	-4.809	3.855	5.8	1.7185	0.463	0.382	55086	0
GO:0006099	tricarboxylic acid cycle	0.47%	-7.125	3.929	4.78	3.154	0.51	0.412	6099	0
GO:0009060	aerobic respiration	0.62%	null	null	4.899	2.6902	0.669	0.876	6099	1
GO:0045333	cellular respiration	0.98%	null	null	5.101	2.3699	0.655	0.905	6099	1
GO:0015980	energy derivation by oxidation of organic compounds	1.18%	null	null	5.178	1.9157	0.653	0.789	6099	1
GO:0044281	small molecule metabolic process	15.14%	-7.54	1.679	6.288	1.7286	0.65	0.415	44281	0
GO:0043648	dicarboxylic acid metabolic process	1.02%	-6.724	3.626	5.116	3.0264	0.506	0.445	43648	0
GO:0030258	lipid modification	0.38%	-6.407	-0.121	4.685	1.8769	0.672	0.472	30258	0
GO:0009112	nucleobase metabolic process	0.48%	-3.904	5.556	4.791	3.1649	0.446	0.497	9112	0
GO:0006090	pyruvate metabolic process	0.82%	-6.768	4.04	5.021	2.4832	0.496	0.511	6090	0
GO:0006631	fatty acid metabolic process	0.88%	null	null	5.052	1.7701	0.475	0.755	6090	1
GO:0032787	monocarboxylic acid metabolic process	2.49%	-6.438	3.217	5.504	1.8815	0.463	0.534	32787	0
GO:0009066	aspartate family amino acid metabolic process	0.83%	-4.453	5.153	5.026	3.1649	0.48	0.536	9066	0
GO:0009068	aspartate family amino acid catabolic process	0.07%	-2.969	5.023	3.964	3.7662	0.486	0.559	9068	0
GO:0009067	aspartate family amino acid biosynthetic process	0.72%	null	null	4.963	3.1883	0.463	0.781	9068	1
GO:0009168	purine ribonucleoside monophosphate biosynthetic process	1.04%	-4.289	3.69	5.127	3.0351	0.374	0.579	9168	0
GO:0009205	purine ribonucleoside triphosphate metabolic process	1.37%	null	null	5.244	2.2309	0.379	0.971	9168	1
GO:0006165	nucleoside diphosphate phosphorylation	0.60%	null	null	4.886	2.6374	0.411	0.956	9168	1
GO:0046496	nicotinamide nucleotide metabolic process	1.14%	null	null	5.164	2.3913	0.369	0.738	9168	1
GO:0009117	nucleotide metabolic process	4.17%	null	null	5.728	1.6464	0.323	0.877	9168	1
GO:0009124	nucleoside monophosphate biosynthetic process	1.49%	null	null	5.28	2.6394	0.359	0.833	9168	1
GO:0009123	nucleoside monophosphate metabolic process	2.37%	null	null	5.482	2.3993	0.357	0.731	9168	1
GO:0009126	purine nucleoside monophosphate metabolic process	1.92%	null	null	5.391	2.5053	0.356	0.924	9168	1
GO:0009127	purine nucleoside monophosphate biosynthetic process	1.04%	null	null	5.127	3.0351	0.374	0.909	9168	1
GO:0009135	purine nucleoside diphosphate metabolic process	0.60%	null	null	4.885	2.5826	0.411	0.963	9168	1
GO:0009144	purine nucleoside triphosphate metabolic process	1.40%	null	null	5.255	2.1521	0.378	0.957	9168	1
GO:0009141	nucleoside triphosphate metabolic process	1.61%	null	null	5.314	2.1594	0.379	0.771	9168	1
GO:0009156	ribonucleoside monophosphate biosynthetic process	1.39%	null	null	5.253	2.8619	0.36	0.939	9168	1
GO:0009161	ribonucleoside monophosphate metabolic process	2.27%	null	null	5.464	2.4773	0.346	0.944	9168	1
GO:0006732	coenzyme metabolic process	3.11%	null	null	5.601	1.9991	0.827	0.779	9168	1
GO:0006733	oxidoreduction coenzyme metabolic process	1.27%	null	null	5.213	2.1858	0.838	0.79	9168	1
GO:0009167	purine ribonucleoside monophosphate metabolic process	1.92%	null	null	5.39	2.5053	0.354	0.911	9168	1
GO:0009179	purine ribonucleoside diphosphate metabolic process	0.60%	null	null	4.885	2.5826	0.411	0.987	9168	1
GO:0009185	ribonucleoside diphosphate metabolic process	0.60%	null	null	4.885	2.5319	0.411	0.963	9168	1
GO:0006753	nucleoside phosphate metabolic process	4.21%	null	null	5.732	1.6476	0.333	0.903	9168	1
GO:0046034	ATP metabolic process	1.26%	null	null	5.21	2.3913	0.331	0.932	9168	1
GO:0046031	ADP metabolic process	0.55%	null	null	4.852	2.7499	0.364	0.795	9168	1
GO:0019362	pyridine nucleotide metabolic process	1.14%	null	null	5.164	2.3913	0.369	0.962	9168	1
GO:0009199	ribonucleoside triphosphate metabolic process	1.46%	null	null	5.272	2.2204	0.376	0.946	9168	1
GO:0006082	organic acid metabolic process	9.09%	-6.092	2.605	6.067	2.0977	0.437	0.592	6082	0
GO:0044283	small molecule biosynthetic process	5.68%	-6.114	3.044	5.862	1.6861	0.463	0.608	44283	0
GO:0044282	small molecule catabolic process	1.27%	-5.341	3.663	5.213	2.7242	0.456	0.618	44282	0
GO:0072329	monocarboxylic acid catabolic process	0.29%	null	null	4.571	2.9025	0.451	0.879	44282	1
GO:0044724	single-organism carbohydrate catabolic process	0.78%	null	null	5.001	2.2763	0.61	0.779	44282	1
GO:0044712	single-organism catabolic process	2.52%	null	null	5.51	1.9538	0.592	0.718	44282	1
GO:0016054	organic acid catabolic process	0.95%	null	null	5.084	2.799	0.414	0.924	44282	1
GO:0046395	carboxylic acid catabolic process	0.95%	null	null	5.084	2.8648	0.408	0.795	44282	1
GO:0044248	cellular catabolic process	3.27%	null	null	5.622	1.4799	0.698	0.813	44282	1
GO:0009063	cellular amino acid catabolic process	0.65%	null	null	4.92	3.119	0.405	0.952	44282	1
GO:1901575	organic substance catabolic process	4.61%	null	null	5.772	1.4559	0.718	0.888	44282	1
GO:1901606	alpha-amino acid catabolic process	0.57%	null	null	4.863	3.1599	0.407	0.939	44282	1
GO:0070271	protein complex biogenesis	0.96%	0.106	-4.551	5.092	1.3949	0.925	0.622	70271	0
GO:0009132	nucleoside diphosphate metabolic process	0.70%	-5.417	4.859	4.952	2.4004	0.422	0.637	9132	0
GO:0046939	nucleotide phosphorylation	0.79%	-5.527	5.039	5.007	2.4542	0.415	0.646	46939	0
GO:0016052	carbohydrate catabolic process	1.08%	3.463	4.024	5.141	2.0894	0.741	0.649	16052	0
GO:0042455	ribonucleoside biosynthetic process	1.42%	-3.779	4.522	5.26	2.5621	0.346	0.65	42455	0
GO:0046128	purine ribonucleoside metabolic process	2.00%	null	null	5.408	2.1645	0.336	0.878	42455	1
GO:0046129	purine ribonucleoside biosynthetic process	0.92%	null	null	5.073	2.5319	0.366	0.936	42455	1
GO:0042278	purine nucleoside metabolic process	2.01%	null	null	5.41	2.1399	0.339	0.904	42455	1
GO:0009116	nucleoside metabolic process	2.92%	null	null	5.573	2.1573	0.32	0.947	42455	1
GO:0009119	ribonucleoside metabolic process	2.52%	null	null	5.51	2.175	0.328	0.904	42455	1
GO:0009163	nucleoside biosynthetic process	1.44%	null	null	5.265	2.4528	0.347	0.979	42455	1
GO:0042451	purine nucleoside biosynthetic process	0.92%	null	null	5.073	2.5319	0.366	0.936	42455	1
GO:1901659	glycosyl compound biosynthetic process	1.47%	null	null	5.274	2.3492	0.571	0.806	42455	1
GO:0008652	cellular amino acid biosynthetic process	2.93%	-4.042	4.307	5.575	2.9891	0.4	0.654	8652	0
GO:0016053	organic acid biosynthetic process	4.17%	null	null	5.728	1.9939	0.412	0.807	8652	1
GO:0046394	carboxylic acid biosynthetic process	4.16%	null	null	5.727	1.9965	0.407	0.908	8652	1
GO:1901607	alpha-amino acid biosynthetic process	2.56%	null	null	5.516	2.6902	0.403	0.847	8652	1
GO:1901605	alpha-amino acid metabolic process	3.63%	null	null	5.668	2.5522	0.41	0.795	8652	1
GO:1901565	organonitrogen compound catabolic process	1.20%	-0.274	6.615	5.186	2.0364	0.616	0.657	1901565	0
GO:1901657	glycosyl compound metabolic process	2.96%	-8.513	1.417	5.58	2.1472	0.619	0.665	1901657	0
GO:0019693	ribose phosphate metabolic process	3.03%	null	null	5.59	1.5896	0.542	0.738	1901657	1
GO:0034440	lipid oxidation	0.09%	-6.715	-0.644	4.045	2.7649	0.687	0.68	34440	0
GO:0006520	cellular amino acid metabolic process	5.59%	-4.446	4.539	5.856	2.3571	0.396	0.69	6520	0
GO:0043436	oxoacid metabolic process	9.01%	null	null	6.063	2.1062	0.388	0.902	6520	1
GO:0019752	carboxylic acid metabolic process	8.83%	null	null	6.054	2.0999	0.389	0.825	6520	1
